# Supplementary material for: Chromosome silencing in vitro reveals trisomy 21 causes cell-autonomous deficits in angiogenesis and early dysregulation in Notch signaling
Source: Cell Rep. Author manuscript; Available in PMC 2022 Sep 23. (PMC9505374; doi:10.1016/j.celrep.2022.111174)
Supplement: Table S2 [file NIHMS1829260-supplement-Table_S2.xlsx]

## Sheet: Sheet1
geneid	chr	start	end	strand	length	description	logFC	logCPM	F	PValue	FDR
RBPJ	4	26163455	26435131	+	9253	recombination signal binding protein for immunoglobulin kappa J region [Source:HGNC Symbol;Acc:HGNC:5724]	-0.47056	7.54872	226.921	4.06e-22	1.94e-18
FZD2	17	44557459	44559570	+	2112	frizzled class receptor 2 [Source:HGNC Symbol;Acc:HGNC:4040]	0.816815	5.33701	216.713	1.22e-21	4.37e-18
AMOTL1	11	94706431	94876748	+	10030	angiomotin like 1 [Source:HGNC Symbol;Acc:HGNC:17811]	0.600207	6.14127	214.561	1.54e-21	4.42e-18
CHD7	8	60678740	60868028	+	17020	chromodomain helicase DNA binding protein 7 [Source:HGNC Symbol;Acc:HGNC:20626]	0.436821	7.5862	212.16	2.01e-21	4.81e-18
SOD1	21	31659622	31668931	+	2019	superoxide dismutase 1 [Source:HGNC Symbol;Acc:HGNC:11179]	-0.418532	7.68841	199.559	8.44e-21	1.73e-17
UGP2	2	63840940	63891562	+	6501	UDP-glucose pyrophosphorylase 2 [Source:HGNC Symbol;Acc:HGNC:12527]	-0.359917	8.97171	194.798	2.1e-20	3.35e-17
CXADR	21	17513043	17593579	+	6021	CXADR, Ig-like cell adhesion molecule [Source:HGNC Symbol;Acc:HGNC:2559]	-0.42208	7.9525	200.544	2.76e-20	3.97e-17
MAP2	2	209424058	209734118	+	11559	microtubule associated protein 2 [Source:HGNC Symbol;Acc:HGNC:6839]	1.41947	3.43175	182.806	8.88e-20	1.16e-16
TENM3	4	182143987	182803024	+	12010	teneurin transmembrane protein 3 [Source:HGNC Symbol;Acc:HGNC:29944]	0.428882	7.51095	180.494	3.98e-19	4.4e-16
CSTB	21	43772511	43776445	-	3935	cystatin B [Source:HGNC Symbol;Acc:HGNC:2482]	-0.452382	6.72424	164.574	6.79e-19	6.5e-16
HMGN1	21	39342315	39349647	-	5042	high mobility group nucleosome binding domain 1 [Source:HGNC Symbol;Acc:HGNC:4984]	-0.351405	8.92199	174.984	1.47e-18	1.24e-15
TMEM123	11	102396332	102470384	-	4442	transmembrane protein 123 [Source:HGNC Symbol;Acc:HGNC:30138]	0.501832	6.35389	156.506	2.06e-18	1.64e-15
PDXK	21	43719094	43762307	+	11912	pyridoxal kinase [Source:HGNC Symbol;Acc:HGNC:8819]	-0.411232	7.08188	154.034	2.91e-18	2.2e-15
GPC4	X	133300103	133415489	-	4959	glypican 4 [Source:HGNC Symbol;Acc:HGNC:4452]	0.346385	8.99966	170.797	4.42e-18	3.18e-15
STOX2	4	183797692	184023526	+	11365	storkhead box 2 [Source:HGNC Symbol;Acc:HGNC:25450]	0.650704	5.46301	150.16	5.07e-18	3.47e-15
NOTCH3	19	15159038	15200995	-	9408	notch 3 [Source:HGNC Symbol;Acc:HGNC:7883]	-0.351932	8.02246	147.67	7.28e-18	4.75e-15
GART	CHR_HSCHR21_4_CTG1_1	33508081	33521016	-	7751	phosphoribosylglycinamide formyltransferase, phosphoribosylglycinamide synthetase, phosphoribosylaminoimidazole synthetase [Source:HGNC Symbol;Acc:HGNC:4163]	-0.307901	8.69315	144.508	1.16e-17	7.24e-15
SIPA1L2	1	232397965	232561558	-	7641	signal induced proliferation associated 1 like 2 [Source:HGNC Symbol;Acc:HGNC:23800]	0.969647	4.87473	198.32	1.59e-17	9.51e-15
KLHL4	X	87517409	87670050	+	6158	kelch like family member 4 [Source:HGNC Symbol;Acc:HGNC:6355]	0.757093	4.70498	138.025	3.08e-17	1.77e-14
ADM	11	10305073	10307397	+	2325	adrenomedullin [Source:HGNC Symbol;Acc:HGNC:259]	0.566536	6.14715	160.541	3.62e-17	2e-14
USP25	21	15730025	15880069	+	7823	ubiquitin specific peptidase 25 [Source:HGNC Symbol;Acc:HGNC:12624]	-0.447637	6.62012	136.649	8.47e-17	4.51e-14
NSD2	4	1871393	1982207	+	19807	nuclear receptor binding SET domain protein 2 [Source:HGNC Symbol;Acc:HGNC:12766]	0.370468	7.50114	136.124	9.15e-17	4.7e-14
AC064802.1	8	114282067	114295839	+	1192	novel transcript	-0.403343	7.42759	148.325	1.04e-16	5.14e-14
ZIC2	13	99981784	99986765	+	3290	Zic family member 2 [Source:HGNC Symbol;Acc:HGNC:12873]	0.512387	7.30196	206.912	1.16e-16	5.57e-14
ARHGEF40	14	21070273	21090248	+	8194	Rho guanine nucleotide exchange factor 40 [Source:HGNC Symbol;Acc:HGNC:25516]	0.438767	6.26907	125.851	2.11e-16	9.79e-14
RRP1B	21	43659560	43696079	+	5750	ribosomal RNA processing 1B [Source:HGNC Symbol;Acc:HGNC:23818]	-0.329958	7.84654	124.535	2.62e-16	1.18e-13
NME4	16	396725	410367	+	3665	NME/NM23 nucleoside diphosphate kinase 4 [Source:HGNC Symbol;Acc:HGNC:7852]	0.331417	7.53576	123.687	3.01e-16	1.31e-13
VPS26C	21	37223420	37267919	-	9301	VPS26 endosomal protein sorting factor C [Source:HGNC Symbol;Acc:HGNC:3044]	-0.436544	6.86997	137.932	6.21e-16	2.55e-13
SCAF4	21	31671033	31732075	-	5901	SR-related CTD associated factor 4 [Source:HGNC Symbol;Acc:HGNC:19304]	-0.389942	6.74332	116.395	1.03e-15	4.11e-13
TIAM1	21	31118416	31559977	-	9216	T cell lymphoma invasion and metastasis 1 [Source:HGNC Symbol;Acc:HGNC:11805]	-0.455259	6.05472	116.071	1.09e-15	4.23e-13
APP	21	25880550	26171128	-	6316	amyloid beta precursor protein [Source:HGNC Symbol;Acc:HGNC:620]	-0.236697	10.7376	114.867	1.34e-15	5.08e-13
CD99	X	2691187	2741309	+	4858	CD99 molecule (Xg blood group) [Source:HGNC Symbol;Acc:HGNC:7082]	0.637304	5.08	114.655	1.39e-15	5.13e-13
JAG1	20	10637684	10673999	-	9298	jagged 1 [Source:HGNC Symbol;Acc:HGNC:6188]	-0.556501	5.55934	113.924	1.76e-15	6.33e-13
BCAT1	12	24810024	24949101	-	11415	branched chain amino acid transaminase 1 [Source:HGNC Symbol;Acc:HGNC:976]	0.284473	8.84984	116.768	1.92e-15	6.72e-13
NFASC	1	204828651	205022822	+	21271	neurofascin [Source:HGNC Symbol;Acc:HGNC:29866]	0.711136	4.60279	112.437	2.05e-15	6.94e-13
XIST	X	73820651	73852723	-	25264	X inactive specific transcript [Source:HGNC Symbol;Acc:HGNC:12810]	9.36311	10.0166	14533.4	2.08e-15	6.94e-13
SLC5A3	21	34073578	34106260	+	11566	solute carrier family 5 member 3 [Source:HGNC Symbol;Acc:HGNC:11038]	-0.399265	6.48413	111.757	2.32e-15	7.56e-13
PURO	PURO	1	1353	-	1353	Puromycin selection marker co-expressed with transactivator	-0.419666	6.6701	119.247	2.53e-15	8.07e-13
AC007950.1	15	63504511	63594640	+	7764	ubiquitin specific peptidase 3 [Source:NCBI gene;Acc:9960]	1.14572	3.14286	110.813	2.74e-15	8.27e-13
NPFFR2	4	72031804	72148067	+	2359	neuropeptide FF receptor 2 [Source:HGNC Symbol;Acc:HGNC:4525]	1.93208	1.75416	110.76	2.76e-15	8.27e-13
DUSP6	12	89347235	89352501	-	3859	dual specificity phosphatase 6 [Source:HGNC Symbol;Acc:HGNC:3072]	0.522196	7.19754	196.741	3.13e-15	9.19e-13
H2AFY	5	135333900	135399914	-	17730	H2A histone family member Y [Source:HGNC Symbol;Acc:HGNC:4740]	0.349159	7.01158	108.368	4.24e-15	1.22e-12
PCSK9	1	55039548	55064852	+	4981	proprotein convertase subtilisin/kexin type 9 [Source:HGNC Symbol;Acc:HGNC:20001]	-0.433972	6.31661	110.725	4.67e-15	1.29e-12
GBX2	2	236165236	236168386	-	2332	gastrulation brain homeobox 2 [Source:HGNC Symbol;Acc:HGNC:4186]	1.22349	2.89794	106.046	6.47e-15	1.75e-12
ANOS1	X	8528874	8732137	-	7082	anosmin 1 [Source:HGNC Symbol;Acc:HGNC:6211]	0.373631	6.66055	102.882	1.16e-14	3.09e-12
PMAIP1	18	59899948	59904306	+	2235	phorbol-12-myristate-13-acetate-induced protein 1 [Source:HGNC Symbol;Acc:HGNC:9108]	-0.387563	6.74389	107.243	1.41e-14	3.67e-12
GPRC5B	16	19856691	19886167	-	6654	G protein-coupled receptor class C group 5 member B [Source:HGNC Symbol;Acc:HGNC:13308]	-0.32855	7.17134	101.391	1.54e-14	3.94e-12
ATP5PF	21	25716503	25735673	-	2043	ATP synthase peripheral stalk subunit F6 [Source:HGNC Symbol;Acc:HGNC:847]	-0.389411	6.44538	100.061	1.97e-14	4.89e-12
LITAF	16	11547722	11636381	-	5060	lipopolysaccharide induced TNF factor [Source:HGNC Symbol;Acc:HGNC:16841]	-0.539378	7.29027	202.281	2.14e-14	5.1e-12
GJA1	6	121435577	121449727	+	3413	gap junction protein alpha 1 [Source:HGNC Symbol;Acc:HGNC:4274]	-0.306326	9.72672	139.395	2.16e-14	5.1e-12
LSS	CHR_HSCHR21_5_CTG2	46190452	46221883	-	7238	lanosterol synthase [Source:HGNC Symbol;Acc:HGNC:6708]	-0.276538	8.12501	98.8924	2.47e-14	5.72e-12
SLC16A12	10	89430299	89556641	-	4873	solute carrier family 16 member 12 [Source:HGNC Symbol;Acc:HGNC:23094]	1.90946	1.77327	98.1277	2.86e-14	6.52e-12
CALB1	8	90058608	90095475	-	7138	calbindin 1 [Source:HGNC Symbol;Acc:HGNC:1434]	0.785391	4.08497	97.6135	3.15e-14	7.08e-12
ITSN1	21	33642400	33899861	+	21748	intersectin 1 [Source:HGNC Symbol;Acc:HGNC:6183]	-0.279249	7.89856	96.3565	4.02e-14	8.9e-12
ODC1	2	10439968	10448327	-	2791	ornithine decarboxylase 1 [Source:HGNC Symbol;Acc:HGNC:8109]	0.39461	6.43994	98.7532	4.29e-14	9.35e-12
NLGN4X	X	5840637	6228867	-	7439	neuroligin 4 X-linked [Source:HGNC Symbol;Acc:HGNC:14287]	0.310084	7.23087	94.5014	5.79e-14	1.24e-11
PLA2G16	11	63573195	63616883	-	3116	phospholipase A2 group XVI [Source:HGNC Symbol;Acc:HGNC:17825]	-0.425731	6.18462	97.4122	6.31e-14	1.33e-11
NFE2L3	7	26152198	26187137	+	4303	nuclear factor, erythroid 2 like 3 [Source:HGNC Symbol;Acc:HGNC:7783]	0.276252	7.75797	93.5165	7.03e-14	1.46e-11
PAM	5	102753981	103031105	+	8846	peptidylglycine alpha-amidating monooxygenase [Source:HGNC Symbol;Acc:HGNC:8596]	0.361308	6.57452	92.849	8.02e-14	1.62e-11
BRWD1	21	39184176	39321559	-	19794	bromodomain and WD repeat domain containing 1 [Source:HGNC Symbol;Acc:HGNC:12760]	-0.31945	7.07928	92.4307	8.72e-14	1.72e-11
PTPRZ1	7	121873089	122062036	+	10137	protein tyrosine phosphatase, receptor type Z1 [Source:HGNC Symbol;Acc:HGNC:9685]	0.244781	8.80359	92.387	8.8e-14	1.72e-11
SALL4	20	51782331	51802521	-	5773	spalt like transcription factor 4 [Source:HGNC Symbol;Acc:HGNC:15924]	-0.33754	7.35606	101.786	9.11e-14	1.75e-11
SON	21	33543038	33577514	+	12785	SON DNA binding protein [Source:HGNC Symbol;Acc:HGNC:11183]	-0.231181	9.24018	90.8392	1.2e-13	2.27e-11
SAMHD1	20	36889773	36951901	-	11261	SAM and HD domain containing deoxynucleoside triphosphate triphosphohydrolase 1 [Source:HGNC Symbol;Acc:HGNC:15925]	-0.432931	5.9882	91.483	1.21e-13	2.27e-11
KRT8	12	52897187	52949954	-	6881	keratin 8 [Source:HGNC Symbol;Acc:HGNC:6446]	-0.234302	9.00786	89.8379	1.47e-13	2.71e-11
TFRC	3	196027183	196082096	-	7794	transferrin receptor [Source:HGNC Symbol;Acc:HGNC:11763]	0.289397	7.40055	88.9271	1.77e-13	3.12e-11
PTCH1	9	95442980	95517057	-	16591	patched 1 [Source:HGNC Symbol;Acc:HGNC:9585]	-0.419937	6.04571	89.5209	1.78e-13	3.12e-11
FRAS1	4	78057323	78544269	+	19207	Fraser extracellular matrix complex subunit 1 [Source:HGNC Symbol;Acc:HGNC:19185]	0.248608	8.54677	88.583	1.9e-13	3.29e-11
KRT19	17	41523617	41528308	-	2336	keratin 19 [Source:HGNC Symbol;Acc:HGNC:6436]	-0.330436	7.05267	90.4283	2.46e-13	4.16e-11
ATP5PO	21	33903453	33915814	-	3170	ATP synthase peripheral stalk subunit OSCP [Source:HGNC Symbol;Acc:HGNC:850]	-0.388886	6.28865	88.2084	2.71e-13	4.53e-11
IGFBP2	2	216632828	216664436	+	4742	insulin like growth factor binding protein 2 [Source:HGNC Symbol;Acc:HGNC:5471]	0.294988	8.70097	108.692	3.07e-13	5.07e-11
USP11	X	47232690	47248328	+	5269	ubiquitin specific peptidase 11 [Source:HGNC Symbol;Acc:HGNC:12609]	-0.316807	6.85119	85.2257	3.81e-13	6.22e-11
ITGAV	2	186590056	186680901	+	8220	integrin subunit alpha V [Source:HGNC Symbol;Acc:HGNC:6150]	0.32892	6.8099	84.3975	4.53e-13	7.24e-11
PYCR1	17	81932384	81942412	-	2886	pyrroline-5-carboxylate reductase 1 [Source:HGNC Symbol;Acc:HGNC:9721]	0.328288	6.76684	84.3924	4.54e-13	7.24e-11
ROCK1	18	20946906	21111813	-	11075	Rho associated coiled-coil containing protein kinase 1 [Source:HGNC Symbol;Acc:HGNC:10251]	-0.314535	6.97872	84.2842	4.64e-13	7.33e-11
EMD	X	154379197	154381523	+	2020	emerin [Source:HGNC Symbol;Acc:HGNC:3331]	-0.371049	6.20426	84.1902	4.73e-13	7.39e-11
ESRG	3	54632122	54639857	-	3140	embryonic stem cell related [Source:HGNC Symbol;Acc:HGNC:39079]	-0.217944	9.69157	84.065	4.86e-13	7.51e-11
POLE	12	132623753	132687365	-	16609	DNA polymerase epsilon, catalytic subunit [Source:HGNC Symbol;Acc:HGNC:9177]	0.302817	6.97935	83.8632	5.07e-13	7.65e-11
MIS18A	21	32268228	32279049	-	1694	MIS18 kinetochore protein A [Source:HGNC Symbol;Acc:HGNC:1286]	-0.412424	6.64027	105.112	5.11e-13	7.65e-11
TP53I11	11	44885903	44951306	-	7345	tumor protein p53 inducible protein 11 [Source:HGNC Symbol;Acc:HGNC:16842]	-0.354131	6.45384	82.9903	6.1e-13	8.86e-11
SLC37A1	21	42496008	42581440	+	6854	solute carrier family 37 member 1 [Source:HGNC Symbol;Acc:HGNC:11024]	-0.477336	5.39243	81.9024	7.7e-13	1.11e-10
MT-ND3	MT	10059	10404	+	346	mitochondrially encoded NADH:ubiquinone oxidoreductase core subunit 3 [Source:HGNC Symbol;Acc:HGNC:7458]	-0.214601	9.37871	81.6784	8.08e-13	1.15e-10
ROBO2	3	75906695	77649964	+	16663	roundabout guidance receptor 2 [Source:HGNC Symbol;Acc:HGNC:10250]	1.02085	2.98463	81.6287	8.17e-13	1.15e-10
FAM20C	CHR_HSCHR7_1_CTG1	196274	199037	+	5054	FAM20C, golgi associated secretory pathway kinase [Source:HGNC Symbol;Acc:HGNC:22140]	0.547089	4.99621	81.2246	8.91e-13	1.24e-10
PYCR2	1	225919877	225924340	-	3602	pyrroline-5-carboxylate reductase 2 [Source:HGNC Symbol;Acc:HGNC:30262]	0.390601	6.1606	82.889	9.11e-13	1.26e-10
PTPRG	3	61561569	62297609	+	14625	protein tyrosine phosphatase, receptor type G [Source:HGNC Symbol;Acc:HGNC:9671]	0.258101	7.83785	81.0557	9.24e-13	1.26e-10
COL5A2	2	189031898	189225312	-	7319	collagen type V alpha 2 chain [Source:HGNC Symbol;Acc:HGNC:2210]	0.859317	6.09956	241.423	1.12e-12	1.51e-10
HSP90AA1	14	102080738	102139699	-	5248	heat shock protein 90 alpha family class A member 1 [Source:HGNC Symbol;Acc:HGNC:5253]	-0.197204	10.6463	79.3332	1.34e-12	1.8e-10
CADM2	3	84958981	86074429	+	9990	cell adhesion molecule 2 [Source:HGNC Symbol;Acc:HGNC:29849]	0.801553	3.72001	78.638	1.57e-12	2.08e-10
ROBO1	3	78597239	79767998	-	11059	roundabout guidance receptor 1 [Source:HGNC Symbol;Acc:HGNC:10249]	0.284926	7.33794	78.134	1.8e-12	2.37e-10
DST	6	56457987	56954649	-	47883	dystonin [Source:HGNC Symbol;Acc:HGNC:1090]	0.264349	8.13828	82.1234	1.86e-12	2.42e-10
ARRB1	11	75260122	75351705	-	9888	arrestin beta 1 [Source:HGNC Symbol;Acc:HGNC:711]	-0.402465	6.05613	80.1561	2.14e-12	2.74e-10
ASS1	9	130444929	130501274	+	3050	argininosuccinate synthase 1 [Source:HGNC Symbol;Acc:HGNC:758]	0.43347	5.60148	77.1656	2.17e-12	2.76e-10
FARP1	13	98142562	98455176	+	36228	FERM, ARH/RhoGEF and pleckstrin domain protein 1 [Source:HGNC Symbol;Acc:HGNC:3591]	0.300026	6.82176	77.0182	2.24e-12	2.82e-10
NECTIN2	19	44846175	44889223	+	3742	nectin cell adhesion molecule 2 [Source:HGNC Symbol;Acc:HGNC:9707]	-0.24967	7.87364	76.8986	2.3e-12	2.87e-10
TMPRSS2	21	41464305	41531116	-	4818	transmembrane serine protease 2 [Source:HGNC Symbol;Acc:HGNC:11876]	-0.719298	3.96754	75.4481	3.18e-12	3.94e-10
DYRK1A	21	37365573	37526358	+	26763	dual specificity tyrosine phosphorylation regulated kinase 1A [Source:HGNC Symbol;Acc:HGNC:3091]	-0.34634	6.27331	75.3802	3.23e-12	3.97e-10
UNC5D	8	35235475	35796550	+	10798	unc-5 netrin receptor D [Source:HGNC Symbol;Acc:HGNC:18634]	0.311377	6.76535	75.1147	3.43e-12	4.18e-10
ANK3	10	60026298	60733490	-	25759	ankyrin 3 [Source:HGNC Symbol;Acc:HGNC:494]	0.346	6.25618	74.8468	3.64e-12	4.4e-10
POU3F1	1	38044611	38046794	-	2184	POU class 3 homeobox 1 [Source:HGNC Symbol;Acc:HGNC:9214]	0.592838	4.68801	75.9587	4.19e-12	5.02e-10
SPATC1L	CHR_HSCHR21_5_CTG2	46161526	46186787	-	2333	spermatogenesis and centriole associated 1 like [Source:HGNC Symbol;Acc:HGNC:1298]	-0.342429	6.20366	73.183	5.32e-12	6.23e-10
MMP24	20	35226690	35276998	+	4376	matrix metallopeptidase 24 [Source:HGNC Symbol;Acc:HGNC:7172]	-0.500443	5.06937	72.7919	5.82e-12	6.74e-10
PRMT2	21	46635595	46665124	+	7603	protein arginine methyltransferase 2 [Source:HGNC Symbol;Acc:HGNC:5186]	-0.313503	6.80318	74.1102	6.23e-12	7.16e-10
ID3	1	23557926	23559501	-	1496	inhibitor of DNA binding 3, HLH protein [Source:HGNC Symbol;Acc:HGNC:5362]	0.269943	7.23004	72.4286	6.33e-12	7.21e-10
B3GALT5	21	39556442	39673137	+	14319	beta-1,3-galactosyltransferase 5 [Source:HGNC Symbol;Acc:HGNC:920]	-0.299383	6.76994	72.3893	6.38e-12	7.22e-10
MCM3AP	21	46235133	46286297	-	9570	minichromosome maintenance complex component 3 associated protein [Source:HGNC Symbol;Acc:HGNC:6946]	-0.238383	7.98386	72.1301	6.78e-12	7.61e-10
NRARP	9	137299631	137302271	-	2641	NOTCH regulated ankyrin repeat protein [Source:HGNC Symbol;Acc:HGNC:33843]	-0.381651	5.81029	70.9713	8.87e-12	9.66e-10
TBC1D9B	5	179862066	179907859	-	11473	TBC1 domain family member 9B [Source:HGNC Symbol;Acc:HGNC:29097]	0.299435	6.73294	70.9432	8.92e-12	9.66e-10
COL4A5	X	108439844	108697545	+	11865	collagen type IV alpha 5 chain [Source:HGNC Symbol;Acc:HGNC:2207]	0.428909	5.47221	70.9343	8.94e-12	9.66e-10
C21orf91	21	17788974	17819386	-	6228	chromosome 21 open reading frame 91 [Source:HGNC Symbol;Acc:HGNC:16459]	-0.374667	5.88613	70.8442	9.13e-12	9.79e-10
NOVA2	19	45933734	45973865	-	9003	NOVA alternative splicing regulator 2 [Source:HGNC Symbol;Acc:HGNC:7887]	-0.477251	5.13563	70.8144	9.2e-12	9.79e-10
PSMG1	21	39174769	39183851	-	2515	proteasome assembly chaperone 1 [Source:HGNC Symbol;Acc:HGNC:3043]	-0.368648	5.96666	70.7374	9.36e-12	9.89e-10
IGFBP5	2	216672105	216695549	-	6466	insulin like growth factor binding protein 5 [Source:HGNC Symbol;Acc:HGNC:5474]	0.942625	3.53958	81.7976	9.61e-12	1.01e-09
NNAT	20	37521206	37523690	+	1329	neuronatin [Source:HGNC Symbol;Acc:HGNC:7860]	0.493406	5.29403	73.787	1.13e-11	1.18e-09
EFNB3	17	7705202	7711372	+	3216	ephrin B3 [Source:HGNC Symbol;Acc:HGNC:3228]	-0.50632	4.94717	69.6684	1.2e-11	1.24e-09
SLC38A5	X	48458537	48470260	-	4018	solute carrier family 38 member 5 [Source:HGNC Symbol;Acc:HGNC:18070]	-0.45147	5.72689	77.2309	1.3e-11	1.34e-09
CAMK2D	4	113451032	113761927	-	7363	calcium/calmodulin dependent protein kinase II delta [Source:HGNC Symbol;Acc:HGNC:1462]	0.553231	4.60343	68.9025	1.44e-11	1.46e-09
LPAR6	13	48389567	48444704	-	4348	lysophosphatidic acid receptor 6 [Source:HGNC Symbol;Acc:HGNC:15520]	1.63495	1.64112	68.8888	1.45e-11	1.46e-09
GFPT2	5	180300698	180353336	-	4721	glutamine-fructose-6-phosphate transaminase 2 [Source:HGNC Symbol;Acc:HGNC:4242]	0.249655	7.54091	68.5621	1.56e-11	1.57e-09
GABPA	21	25734570	25772460	+	5429	GA binding protein transcription factor subunit alpha [Source:HGNC Symbol;Acc:HGNC:4071]	-0.395442	5.84052	69.1424	1.68e-11	1.68e-09
MRPL39	21	25585656	25607517	-	1199	mitochondrial ribosomal protein L39 [Source:HGNC Symbol;Acc:HGNC:14027]	-0.388122	5.78021	67.9783	1.79e-11	1.78e-09
NQO1	16	69706996	69726668	-	2971	NAD(P)H quinone dehydrogenase 1 [Source:HGNC Symbol;Acc:HGNC:2874]	0.450573	5.42691	68.8229	2.15e-11	2.12e-09
PGGHG	11	289135	296107	+	5260	protein-glucosylgalactosylhydroxylysine glucosidase [Source:HGNC Symbol;Acc:HGNC:26210]	0.416396	5.47906	66.8463	2.35e-11	2.3e-09
FGF2	4	122826708	122898236	+	6775	fibroblast growth factor 2 [Source:HGNC Symbol;Acc:HGNC:3676]	-0.256277	7.37036	66.6114	2.49e-11	2.42e-09
PTGIS	20	49503874	49568137	-	5570	prostaglandin I2 synthase [Source:HGNC Symbol;Acc:HGNC:9603]	-0.363157	6.09006	67.9371	2.56e-11	2.47e-09
WEE1	11	9573670	9593457	+	9251	WEE1 G2 checkpoint kinase [Source:HGNC Symbol;Acc:HGNC:12761]	0.279485	6.9697	66.3585	2.65e-11	2.54e-09
LARGE2	11	45921621	45929096	+	3151	LARGE xylosyl- and glucuronyltransferase 2 [Source:HGNC Symbol;Acc:HGNC:16522]	-0.289753	6.82856	65.7059	3.1e-11	2.95e-09
UNC5B	10	71212570	71302864	+	6841	unc-5 netrin receptor B [Source:HGNC Symbol;Acc:HGNC:12568]	-0.302192	6.49888	65.4833	3.27e-11	3.09e-09
EMX1	2	72916260	72936071	+	5516	empty spiracles homeobox 1 [Source:HGNC Symbol;Acc:HGNC:3340]	0.675767	3.96245	64.825	3.84e-11	3.59e-09
COBL	7	51016212	51316818	-	14349	cordon-bleu WH2 repeat protein [Source:HGNC Symbol;Acc:HGNC:22199]	-0.261881	7.14105	64.3431	4.33e-11	4.01e-09
EMP2	16	10528422	10580632	-	8652	epithelial membrane protein 2 [Source:HGNC Symbol;Acc:HGNC:3334]	-0.528428	4.8719	65.8102	4.8e-11	4.42e-09
FAT1	4	186587794	186726722	-	16167	FAT atypical cadherin 1 [Source:HGNC Symbol;Acc:HGNC:3595]	0.220382	8.13095	63.2756	5.63e-11	5.12e-09
SCOC	4	140257286	140385726	+	6294	short coiled-coil protein [Source:HGNC Symbol;Acc:HGNC:20335]	-0.468447	5.21402	64.5133	5.9e-11	5.33e-09
TTC3	21	37073226	37203112	+	15883	tetratricopeptide repeat domain 3 [Source:HGNC Symbol;Acc:HGNC:12393]	-0.368042	5.80537	62.8381	6.27e-11	5.56e-09
ZDHHC22	14	77131270	77142734	-	3862	zinc finger DHHC-type containing 22 [Source:HGNC Symbol;Acc:HGNC:20106]	-0.290391	6.66912	60.9752	1e-10	8.77e-09
AES	19	3052910	3063107	-	5298	amino-terminal enhancer of split [Source:HGNC Symbol;Acc:HGNC:307]	0.232554	7.57478	60.3997	1.16e-10	1.01e-08
MRPS6	21	34073224	34143034	+	4273	mitochondrial ribosomal protein S6 [Source:HGNC Symbol;Acc:HGNC:14051]	-0.307203	6.25717	60.061	1.26e-10	1.09e-08
PODXL	7	131500262	131558217	-	6893	podocalyxin like [Source:HGNC Symbol;Acc:HGNC:9171]	-0.165092	10.9279	59.8972	1.32e-10	1.13e-08
HMX2	10	123148122	123150672	+	1628	H6 family homeobox 2 [Source:HGNC Symbol;Acc:HGNC:5018]	1.73749	1.21037	59.6856	1.39e-10	1.18e-08
UBE2G2	21	44768580	44801826	-	7195	ubiquitin conjugating enzyme E2 G2 [Source:HGNC Symbol;Acc:HGNC:12483]	-0.241662	7.29279	59.6558	1.4e-10	1.18e-08
FOXO4	X	71096197	71103535	+	3447	forkhead box O4 [Source:HGNC Symbol;Acc:HGNC:7139]	-0.332739	5.98679	59.5144	1.45e-10	1.21e-08
TFAP2C	20	56629306	56639283	+	3001	transcription factor AP-2 gamma [Source:HGNC Symbol;Acc:HGNC:11744]	-0.720291	3.65583	59.3129	1.53e-10	1.27e-08
LRRN2	1	204617170	204685738	-	5686	leucine rich repeat neuronal 2 [Source:HGNC Symbol;Acc:HGNC:16914]	0.854871	3.41002	64.2888	1.55e-10	1.28e-08
SUMO3	21	44805617	44818779	-	2732	small ubiquitin-like modifier 3 [Source:HGNC Symbol;Acc:HGNC:11124]	-0.236664	7.61035	59.0507	1.63e-10	1.34e-08
PRKCB	16	23835946	24220611	+	11086	protein kinase C beta [Source:HGNC Symbol;Acc:HGNC:9395]	-0.478301	4.81519	58.2805	1.99e-10	1.63e-08
PDE9A	21	42653621	42775509	+	5281	phosphodiesterase 9A [Source:HGNC Symbol;Acc:HGNC:8795]	-0.360394	5.72633	58.1239	2.07e-10	1.67e-08
CACNA2D1	7	81946444	82443777	-	8989	calcium voltage-gated channel auxiliary subunit alpha2delta 1 [Source:HGNC Symbol;Acc:HGNC:1399]	0.368069	5.6634	58.1195	2.08e-10	1.67e-08
TMEM132A	11	60924463	60937159	+	7271	transmembrane protein 132A [Source:HGNC Symbol;Acc:HGNC:31092]	0.390283	5.66098	59.5514	2.08e-10	1.67e-08
TUBB4A	19	6494319	6502848	-	3220	tubulin beta 4A class IVa [Source:HGNC Symbol;Acc:HGNC:20774]	-0.414767	5.24719	58.0213	2.13e-10	1.7e-08
CHAF1B	21	36385392	36419015	+	5104	chromatin assembly factor 1 subunit B [Source:HGNC Symbol;Acc:HGNC:1911]	-0.354365	5.91838	58.4302	2.27e-10	1.8e-08
CXCL5	4	73995642	73998677	-	2436	C-X-C motif chemokine ligand 5 [Source:HGNC Symbol;Acc:HGNC:10642]	0.985663	5.67293	204.118	2.42e-10	1.9e-08
CGNL1	15	57375967	57550727	+	8663	cingulin like 1 [Source:HGNC Symbol;Acc:HGNC:25931]	-0.243845	7.25016	57.3327	2.55e-10	1.99e-08
ARHGEF25	12	57610180	57619379	+	3503	Rho guanine nucleotide exchange factor 25 [Source:HGNC Symbol;Acc:HGNC:30275]	1.03358	2.46364	56.9588	2.81e-10	2.18e-08
HES1	3	194136148	194138732	+	2059	hes family bHLH transcription factor 1 [Source:HGNC Symbol;Acc:HGNC:5192]	-0.60916	4.13913	56.6266	3.22e-10	2.46e-08
FLT1	13	28300346	28495145	-	12565	fms related tyrosine kinase 1 [Source:HGNC Symbol;Acc:HGNC:3763]	0.265896	6.7753	56.429	3.23e-10	2.46e-08
MALAT1	11	65497688	65506516	+	8829	metastasis associated lung adenocarcinoma transcript 1 [Source:HGNC Symbol;Acc:HGNC:29665]	-0.364199	7.82299	102.98	3.27e-10	2.47e-08
NAV2	11	19350724	20121601	+	15174	neuron navigator 2 [Source:HGNC Symbol;Acc:HGNC:15997]	-0.285987	6.35692	56.3434	3.3e-10	2.48e-08
TMEM47	X	34627075	34657285	-	4040	transmembrane protein 47 [Source:HGNC Symbol;Acc:HGNC:18515]	-0.357091	5.71388	55.8631	3.75e-10	2.8e-08
HIST1H2AC	6	26124145	26139116	+	1668	histone cluster 1 H2A family member c [Source:HGNC Symbol;Acc:HGNC:4733]	-0.501679	4.57467	55.5897	4.03e-10	2.98e-08
PRDM14	8	70051651	70071693	-	2443	PR/SET domain 14 [Source:HGNC Symbol;Acc:HGNC:14001]	-0.307401	6.3468	56.2945	4.5e-10	3.3e-08
CDK14	7	90466424	91210590	+	7017	cyclin dependent kinase 14 [Source:HGNC Symbol;Acc:HGNC:8883]	0.323163	6.10452	55.3661	4.78e-10	3.48e-08
RBBP7	X	16839283	16870414	-	7392	RB binding protein 7, chromatin remodeling factor [Source:HGNC Symbol;Acc:HGNC:9890]	-0.255092	7.17199	56.5713	4.98e-10	3.6e-08
FKBP9	7	32957404	33006930	+	5169	FKBP prolyl isomerase 9 [Source:HGNC Symbol;Acc:HGNC:3725]	0.653892	3.70533	54.7179	5.08e-10	3.65e-08
LTN1	21	28928144	28992956	-	8876	listerin E3 ubiquitin protein ligase 1 [Source:HGNC Symbol;Acc:HGNC:13082]	-0.282802	6.36914	54.6503	5.17e-10	3.7e-08
HAPLN3	15	88877288	88895626	-	3524	hyaluronan and proteoglycan link protein 3 [Source:HGNC Symbol;Acc:HGNC:21446]	-0.302551	6.15189	54.4874	5.4e-10	3.84e-08
TMEM132D	12	129071725	129904025	-	7434	transmembrane protein 132D [Source:HGNC Symbol;Acc:HGNC:29411]	0.509383	4.47668	54.258	5.74e-10	4.04e-08
HMCN1	1	185734391	186190949	+	18739	hemicentin 1 [Source:HGNC Symbol;Acc:HGNC:19194]	0.486135	4.73623	53.8077	6.71e-10	4.68e-08
SEMA3A	7	83955777	84492724	-	9259	semaphorin 3A [Source:HGNC Symbol;Acc:HGNC:10723]	0.342318	5.7197	53.538	6.97e-10	4.82e-08
CDK16	X	47217860	47229997	+	6531	cyclin dependent kinase 16 [Source:HGNC Symbol;Acc:HGNC:8749]	-0.241164	7.00232	53.5339	6.98e-10	4.82e-08
LRRC8A	9	128882112	128918039	+	5230	leucine rich repeat containing 8 VRAC subunit A [Source:HGNC Symbol;Acc:HGNC:19027]	0.220887	7.48176	53.2584	7.51e-10	5.16e-08
COL4A2	13	110305812	110513209	+	19293	collagen type IV alpha 2 chain [Source:HGNC Symbol;Acc:HGNC:2203]	0.205897	8.24248	53.5709	7.54e-10	5.16e-08
FTH1	11	61959718	61967634	-	2004	ferritin heavy chain 1 [Source:HGNC Symbol;Acc:HGNC:3976]	0.184436	8.62953	53.0172	8.02e-10	5.46e-08
RPS2	16	1962058	1964841	-	2388	ribosomal protein S2 [Source:HGNC Symbol;Acc:HGNC:10404]	0.153256	10.9114	52.9935	8.07e-10	5.47e-08
SYP	X	49187804	49200259	-	5215	synaptophysin [Source:HGNC Symbol;Acc:HGNC:11506]	-0.785461	3.20298	51.9364	1.08e-09	7.23e-08
RRP1	21	43789513	43805293	+	4251	ribosomal RNA processing 1 [Source:HGNC Symbol;Acc:HGNC:18785]	-0.269986	6.58421	51.8853	1.09e-09	7.3e-08
LINC00960	3	75672391	75679303	+	3181	long intergenic non-protein coding RNA 960 [Source:HGNC Symbol;Acc:HGNC:48710]	0.736774	3.22543	51.6381	1.17e-09	7.77e-08
TCAF1	7	143851375	143902198	-	6310	TRPM8 channel associated factor 1 [Source:HGNC Symbol;Acc:HGNC:22201]	0.428282	4.92786	51.1436	1.34e-09	8.82e-08
FAM207A	21	44940012	44976989	+	1400	family with sequence similarity 207 member A [Source:HGNC Symbol;Acc:HGNC:15811]	-0.329574	5.87905	50.8795	1.44e-09	9.44e-08
CBR1	21	36069941	36073166	+	2450	carbonyl reductase 1 [Source:HGNC Symbol;Acc:HGNC:1548]	-0.282096	6.32789	50.8659	1.44e-09	9.44e-08
PCNT	21	46324141	46445769	+	11641	pericentrin [Source:HGNC Symbol;Acc:HGNC:16068]	-0.257373	6.72871	50.7738	1.48e-09	9.64e-08
MMP15	16	58025754	58046901	+	4231	matrix metallopeptidase 15 [Source:HGNC Symbol;Acc:HGNC:7161]	-0.254054	6.8745	50.9477	1.53e-09	9.9e-08
KNTC1	12	122527246	122626396	+	11325	kinetochore associated 1 [Source:HGNC Symbol;Acc:HGNC:17255]	0.259315	6.59848	50.6444	1.54e-09	9.9e-08
CYP2S1	19	41193210	41207539	+	2713	cytochrome P450 family 2 subfamily S member 1 [Source:HGNC Symbol;Acc:HGNC:15654]	-0.18515	8.44004	50.4841	1.61e-09	1.03e-07
RHOBTB3	5	95713522	95824383	+	8827	Rho related BTB domain containing 3 [Source:HGNC Symbol;Acc:HGNC:18757]	0.580388	3.91918	50.4788	1.61e-09	1.03e-07
BACH1	21	29194071	29630751	+	7666	BTB domain and CNC homolog 1 [Source:HGNC Symbol;Acc:HGNC:935]	-0.313243	6.20059	52.4141	1.62e-09	1.03e-07
IER5	1	181088712	181092899	+	4188	immediate early response 5 [Source:HGNC Symbol;Acc:HGNC:5393]	0.461897	4.93018	52.1408	1.74e-09	1.1e-07
IGFBP4	17	40443450	40457725	+	2205	insulin like growth factor binding protein 4 [Source:HGNC Symbol;Acc:HGNC:5473]	-0.264319	7.13864	55.8565	1.86e-09	1.17e-07
DAG1	3	49468703	49535618	+	6923	dystroglycan 1 [Source:HGNC Symbol;Acc:HGNC:2666]	-0.203273	7.84805	49.9196	1.88e-09	1.17e-07
TNIK	3	171058414	171460408	-	11448	TRAF2 and NCK interacting kinase [Source:HGNC Symbol;Acc:HGNC:30765]	0.237578	7.12207	50.0335	1.91e-09	1.19e-07
CRABP2	1	156699606	156705816	-	1082	cellular retinoic acid binding protein 2 [Source:HGNC Symbol;Acc:HGNC:2339]	0.297117	6.3509	51.5986	1.96e-09	1.21e-07
DOP1B	21	36156782	36294274	+	9030	DOP1 leucine zipper like protein B [Source:HGNC Symbol;Acc:HGNC:1291]	-0.476938	4.54712	49.6393	2.03e-09	1.25e-07
ITPRID2	2	181891730	181930738	+	9685	ITPR interacting domain containing 2 [Source:HGNC Symbol;Acc:HGNC:11319]	0.557666	4.02226	49.6037	2.05e-09	1.25e-07
COL23A1	5	178237618	178590393	-	3604	collagen type XXIII alpha 1 chain [Source:HGNC Symbol;Acc:HGNC:22990]	0.574582	3.94621	49.5794	2.07e-09	1.26e-07
MT-ATP8	MT	8366	8572	+	207	mitochondrially encoded ATP synthase membrane subunit 8 [Source:HGNC Symbol;Acc:HGNC:7415]	-0.182739	9.80335	54.0061	2.07e-09	1.26e-07
MT-CYB	MT	14747	15887	+	1141	mitochondrially encoded cytochrome b [Source:HGNC Symbol;Acc:HGNC:7427]	-0.142107	11.7035	49.509	2.11e-09	1.27e-07
PRUNE2	9	76611376	76906114	-	14683	prune homolog 2 with BCH domain [Source:HGNC Symbol;Acc:HGNC:25209]	0.456092	4.78987	49.1395	2.35e-09	1.4e-07
ATP2A3	17	3923870	3964464	-	6893	ATPase sarcoplasmic/endoplasmic reticulum Ca2+ transporting 3 [Source:HGNC Symbol;Acc:HGNC:813]	-0.3151	5.91639	48.9526	2.46e-09	1.47e-07
NT5DC2	3	52524385	52535054	-	4799	5'-nucleotidase domain containing 2 [Source:HGNC Symbol;Acc:HGNC:25717]	0.195326	8.12456	48.9385	2.47e-09	1.47e-07
AC009055.2	16	65190973	65234914	-	1464	novel transcript	-0.287284	6.27338	48.8845	2.51e-09	1.48e-07
C2CD2	21	41885112	41954018	-	8730	C2 calcium dependent domain containing 2 [Source:HGNC Symbol;Acc:HGNC:1266]	-0.379793	5.25717	48.5341	2.77e-09	1.63e-07
AC005062.1	7	19918981	20140453	-	2564	novel transcript, sense overlapping to MACC1	-0.37526	5.33355	48.4312	2.85e-09	1.67e-07
RND3	2	150468195	150539011	-	3594	Rho family GTPase 3 [Source:HGNC Symbol;Acc:HGNC:671]	0.41433	5.10623	48.6013	3.09e-09	1.8e-07
PITX2	4	110617423	110642123	-	5787	paired like homeodomain 2 [Source:HGNC Symbol;Acc:HGNC:9005]	2.33402	0.910608	58.145	3.96e-09	2.3e-07
MACF1	1	39081316	39487177	+	40739	microtubule-actin crosslinking factor 1 [Source:HGNC Symbol;Acc:HGNC:13664]	0.197423	9.45621	55.9563	4.14e-09	2.39e-07
CHL1	3	196763	409417	+	11694	cell adhesion molecule L1 like [Source:HGNC Symbol;Acc:HGNC:1939]	2.54365	0.175651	47.0836	4.19e-09	2.41e-07
SLC39A14	8	22367249	22434129	+	6937	solute carrier family 39 member 14 [Source:HGNC Symbol;Acc:HGNC:20858]	-0.17845	8.42859	46.7491	4.61e-09	2.64e-07
SLC1A1	9	4490468	4587469	+	3974	solute carrier family 1 member 1 [Source:HGNC Symbol;Acc:HGNC:10939]	0.518197	4.13098	46.6228	4.78e-09	2.73e-07
TTYH1	19	54415219	54436900	+	7068	tweety family member 1 [Source:HGNC Symbol;Acc:HGNC:13476]	-0.443999	5.06876	50.0335	4.8e-09	2.73e-07
COL6A2	21	46098097	46132849	+	5350	collagen type VI alpha 2 chain [Source:HGNC Symbol;Acc:HGNC:2212]	-0.315131	7.21773	68.19	4.97e-09	2.81e-07
RBM5	3	50088908	50119021	+	10368	RNA binding motif protein 5 [Source:HGNC Symbol;Acc:HGNC:9902]	0.270033	6.2448	46.4532	5.02e-09	2.83e-07
URB1	21	32311018	32393012	-	11447	URB1 ribosome biogenesis homolog [Source:HGNC Symbol;Acc:HGNC:17344]	-0.222804	7.03862	46.4278	5.06e-09	2.84e-07
HUNK	21	31873020	32044633	+	8589	hormonally up-regulated Neu-associated kinase [Source:HGNC Symbol;Acc:HGNC:13326]	-0.430968	4.74307	46.3631	5.15e-09	2.88e-07
MXD4	4	2247432	2262109	-	6873	MAX dimerization protein 4 [Source:HGNC Symbol;Acc:HGNC:13906]	0.332101	5.68566	46.0787	5.59e-09	3.11e-07
MT-ND4L	MT	10470	10766	+	297	mitochondrially encoded NADH:ubiquinone oxidoreductase core subunit 4L [Source:HGNC Symbol;Acc:HGNC:7460]	-0.217653	9.97614	65.8218	5.72e-09	3.17e-07
SNX27	1	151612006	151699091	+	16711	sorting nexin family member 27 [Source:HGNC Symbol;Acc:HGNC:20073]	-0.327354	5.61486	45.9956	5.73e-09	3.17e-07
CECR2	22	17359949	17558149	+	10759	CECR2, histone acetyl-lysine reader [Source:HGNC Symbol;Acc:HGNC:1840]	-0.214628	7.79636	48.0059	6.17e-09	3.38e-07
ADCY2	5	7396208	7830081	+	17538	adenylate cyclase 2 [Source:HGNC Symbol;Acc:HGNC:233]	0.209789	7.40771	45.501	6.61e-09	3.61e-07
MAP7D1	1	36155579	36180849	+	5271	MAP7 domain containing 1 [Source:HGNC Symbol;Acc:HGNC:25514]	0.239978	6.794	45.36	6.89e-09	3.75e-07
SPRY2	13	80335976	80341126	-	3213	sprouty RTK signaling antagonist 2 [Source:HGNC Symbol;Acc:HGNC:11270]	0.346927	5.55265	45.2978	7.02e-09	3.8e-07
MEIS3	19	47403124	47419523	-	5122	Meis homeobox 3 [Source:HGNC Symbol;Acc:HGNC:29537]	0.325145	5.5799	45.2259	7.17e-09	3.87e-07
CDH1	16	68737292	68835541	+	6103	cadherin 1 [Source:HGNC Symbol;Acc:HGNC:1748]	-0.201794	8.08904	46.9354	7.18e-09	3.87e-07
INSR	19	7112255	7294414	-	10831	insulin receptor [Source:HGNC Symbol;Acc:HGNC:6091]	-0.288953	5.99596	45.083	7.47e-09	3.99e-07
HLCS	21	36750888	36990236	-	7889	holocarboxylase synthetase [Source:HGNC Symbol;Acc:HGNC:4976]	-0.422474	4.81224	44.765	8.2e-09	4.36e-07
METRN	16	715118	719655	+	3689	meteorin, glial cell differentiation regulator [Source:HGNC Symbol;Acc:HGNC:14151]	0.487488	4.43965	44.7076	9.14e-09	4.84e-07
IFNGR2	21	33402896	33479348	+	2960	interferon gamma receptor 2 [Source:HGNC Symbol;Acc:HGNC:5440]	-0.348974	5.40548	44.2233	9.61e-09	5.08e-07
LSM4	19	18306230	18323274	-	3029	LSM4 homolog, U6 small nuclear RNA and mRNA degradation associated [Source:NCBI gene;Acc:25804]	0.200568	7.6205	44.175	9.75e-09	5.13e-07
ZHX2	8	122781655	122974510	+	4453	zinc fingers and homeoboxes 2 [Source:HGNC Symbol;Acc:HGNC:18513]	0.38366	5.05976	44.0833	1e-08	5.25e-07
NSG1	4	4348140	4419058	+	4355	neuronal vesicle trafficking associated 1 [Source:HGNC Symbol;Acc:HGNC:18790]	-0.306172	5.78616	44.0484	1.01e-08	5.29e-07
LOXL3	2	74532258	74555690	-	4519	lysyl oxidase like 3 [Source:HGNC Symbol;Acc:HGNC:13869]	0.709568	3.23318	43.8946	1.06e-08	5.5e-07
GRID2	4	92303966	93810157	+	10617	glutamate ionotropic receptor delta type subunit 2 [Source:HGNC Symbol;Acc:HGNC:4576]	0.324522	5.71395	43.8369	1.08e-08	5.57e-07
SOX3	X	140502985	140505116	-	2132	SRY-box 3 [Source:HGNC Symbol;Acc:HGNC:11199]	0.342875	5.53088	43.8097	1.09e-08	5.59e-07
CCND2	12	4273762	4305353	+	7170	cyclin D2 [Source:HGNC Symbol;Acc:HGNC:1583]	-0.23195	6.89367	43.7766	1.1e-08	5.62e-07
PRXL2B	CHR_HSCHR1_1_CTG3	2586491	2591469	+	3371	peroxiredoxin like 2B [Source:HGNC Symbol;Acc:HGNC:28390]	-0.276986	6.13639	43.7685	1.1e-08	5.62e-07
ETV1	7	13891229	13991425	-	9615	ETS variant 1 [Source:HGNC Symbol;Acc:HGNC:3490]	0.224565	6.88579	43.7122	1.12e-08	5.7e-07
COL4A6	X	108155607	108439497	-	9282	collagen type IV alpha 6 chain [Source:HGNC Symbol;Acc:HGNC:2208]	0.455588	4.57275	43.6357	1.14e-08	5.81e-07
DUSP16	12	12474210	12562383	-	5724	dual specificity phosphatase 16 [Source:HGNC Symbol;Acc:HGNC:17909]	0.221923	6.85638	43.5041	1.19e-08	6.02e-07
UHRF2	9	6413151	6507054	+	9919	ubiquitin like with PHD and ring finger domains 2 [Source:HGNC Symbol;Acc:HGNC:12557]	0.311519	5.73784	43.3846	1.23e-08	6.21e-07
GALNT7	4	173168811	173323967	+	6807	polypeptide N-acetylgalactosaminyltransferase 7 [Source:HGNC Symbol;Acc:HGNC:4129]	0.23678	6.79221	43.2274	1.29e-08	6.47e-07
HADH	4	107989714	108035175	+	12086	hydroxyacyl-CoA dehydrogenase [Source:HGNC Symbol;Acc:HGNC:4799]	0.288083	5.92287	43.2224	1.29e-08	6.47e-07
SHROOM3	4	76435229	76783253	+	13829	shroom family member 3 [Source:HGNC Symbol;Acc:HGNC:30422]	0.22094	6.94768	43.1685	1.31e-08	6.53e-07
OPN3	1	241590102	241677376	-	3724	opsin 3 [Source:HGNC Symbol;Acc:HGNC:14007]	0.747541	2.91492	43.0842	1.35e-08	6.68e-07
MT-CO2	MT	7586	8269	+	684	mitochondrially encoded cytochrome c oxidase II [Source:HGNC Symbol;Acc:HGNC:7421]	-0.130946	11.8658	42.8375	1.45e-08	7.14e-07
CRMP1	4	5748084	5893058	-	5823	collapsin response mediator protein 1 [Source:HGNC Symbol;Acc:HGNC:2365]	-0.210089	7.23594	42.5556	1.58e-08	7.74e-07
KLHDC7A	1	18480982	18486126	+	5145	kelch domain containing 7A [Source:HGNC Symbol;Acc:HGNC:26791]	0.36153	5.16841	42.4785	1.62e-08	7.89e-07
FAM107B	10	14518557	14774897	-	7019	family with sequence similarity 107 member B [Source:HGNC Symbol;Acc:HGNC:23726]	-0.419671	4.85707	42.4986	1.71e-08	8.34e-07
AMD1	6	110874770	110895713	+	7027	adenosylmethionine decarboxylase 1 [Source:HGNC Symbol;Acc:HGNC:457]	-0.208472	8.03516	46.5877	1.72e-08	8.36e-07
CD9	12	6199715	6238271	+	4165	CD9 molecule [Source:HGNC Symbol;Acc:HGNC:1709]	-0.222297	6.95171	42.254	1.73e-08	8.36e-07
PHC2	1	33323623	33431052	-	4975	polyhomeotic homolog 2 [Source:HGNC Symbol;Acc:HGNC:3183]	0.594218	3.59179	42.2228	1.74e-08	8.41e-07
CD24	6	106969831	106975627	-	3096	CD24 molecule [Source:HGNC Symbol;Acc:HGNC:1645]	-0.15397	9.62248	41.9526	1.89e-08	9.06e-07
DOT1L	19	2163933	2232578	+	11488	DOT1 like histone lysine methyltransferase [Source:HGNC Symbol;Acc:HGNC:24948]	0.239668	6.60809	41.8535	1.95e-08	9.3e-07
NRIP1	21	14961235	15065936	-	8497	nuclear receptor interacting protein 1 [Source:HGNC Symbol;Acc:HGNC:8001]	-0.395427	4.93281	41.8445	1.95e-08	9.3e-07
CXCL12	10	44370165	44386493	-	6077	C-X-C motif chemokine ligand 12 [Source:HGNC Symbol;Acc:HGNC:10672]	-0.337062	5.67262	43.3186	1.96e-08	9.31e-07
MLLT6	17	38705542	38729803	+	13315	MLLT6, PHD finger containing [Source:HGNC Symbol;Acc:HGNC:7138]	0.751307	2.86015	41.8007	1.98e-08	9.36e-07
TENM3-AS1	4	181874438	182145249	-	5551	TENM3 antisense RNA 1 [Source:HGNC Symbol;Acc:HGNC:28076]	0.550878	3.82804	41.6273	2.09e-08	9.83e-07
KCND2	7	120273175	120750337	+	6054	potassium voltage-gated channel subfamily D member 2 [Source:HGNC Symbol;Acc:HGNC:6238]	0.487251	4.15216	41.5824	2.12e-08	9.93e-07
NUCB2	11	17208153	17349980	+	9025	nucleobindin 2 [Source:HGNC Symbol;Acc:HGNC:8044]	-0.636438	3.51929	41.5737	2.12e-08	9.93e-07
CD82	11	44564427	44620358	+	4039	CD82 molecule [Source:HGNC Symbol;Acc:HGNC:6210]	-0.699087	3.21057	41.503	2.17e-08	1.01e-06
PAXBP1	21	32733899	32771792	-	7146	PAX3 and PAX7 binding protein 1 [Source:HGNC Symbol;Acc:HGNC:13579]	-0.312283	7.01584	60.3836	2.18e-08	1.01e-06
NEK6	9	124257606	124353307	+	4419	NIMA related kinase 6 [Source:HGNC Symbol;Acc:HGNC:7749]	0.396526	5.03141	42.1466	2.18e-08	1.01e-06
ZIC5	13	99962964	99971909	-	4639	Zic family member 5 [Source:HGNC Symbol;Acc:HGNC:20322]	0.307137	5.67751	41.4221	2.22e-08	1.03e-06
KHDRBS2	6	61679961	62286225	-	2329	KH RNA binding domain containing, signal transduction associated 2 [Source:HGNC Symbol;Acc:HGNC:18114]	0.827976	2.72446	41.5733	2.26e-08	1.04e-06
ATP10B	5	160563120	160852214	-	11310	ATPase phospholipid transporting 10B (putative) [Source:HGNC Symbol;Acc:HGNC:13543]	1.61942	0.882596	41.3234	2.29e-08	1.05e-06
PALLD	4	168497052	168928457	+	10128	palladin, cytoskeletal associated protein [Source:HGNC Symbol;Acc:HGNC:17068]	0.412206	5.38369	48.7878	2.36e-08	1.08e-06
MT-ND2	MT	4470	5511	+	1042	mitochondrially encoded NADH:ubiquinone oxidoreductase core subunit 2 [Source:HGNC Symbol;Acc:HGNC:7456]	-0.141169	10.8132	41.1288	2.43e-08	1.11e-06
HDAC9	7	18086949	19002416	+	16827	histone deacetylase 9 [Source:HGNC Symbol;Acc:HGNC:14065]	0.502752	4.08121	41.0702	2.47e-08	1.12e-06
ZMIZ2	7	44748581	44769881	+	7354	zinc finger MIZ-type containing 2 [Source:HGNC Symbol;Acc:HGNC:22229]	0.289264	5.81535	40.9974	2.53e-08	1.15e-06
PHLDB2	3	111732497	111976517	+	12309	pleckstrin homology like domain family B member 2 [Source:HGNC Symbol;Acc:HGNC:29573]	0.344834	5.29463	40.9584	2.56e-08	1.16e-06
DDX6	11	118747763	118791164	-	11462	DEAD-box helicase 6 [Source:HGNC Symbol;Acc:HGNC:2747]	-0.203938	7.12311	40.8935	2.61e-08	1.17e-06
PCNX2	1	232983435	233295725	-	13827	pecanex 2 [Source:HGNC Symbol;Acc:HGNC:8736]	0.262786	6.18534	40.7962	2.69e-08	1.21e-06
PFKL	21	44300051	44327376	+	8926	phosphofructokinase, liver type [Source:HGNC Symbol;Acc:HGNC:8876]	-0.183097	7.9177	40.6164	2.84e-08	1.27e-06
HTR7	10	90740823	90858039	-	3472	5-hydroxytryptamine receptor 7 [Source:HGNC Symbol;Acc:HGNC:5302]	0.300363	5.85673	40.8996	2.86e-08	1.28e-06
HSPA13	21	14371115	14383484	-	4153	heat shock protein family A (Hsp70) member 13 [Source:HGNC Symbol;Acc:HGNC:11375]	-0.255899	6.18096	40.4872	2.95e-08	1.31e-06
RABL6	9	136807943	136841187	+	10178	RAB, member RAS oncogene family like 6 [Source:HGNC Symbol;Acc:HGNC:24703]	0.194721	7.42724	40.4166	3.02e-08	1.34e-06
DBI	2	119366921	119372560	+	2509	diazepam binding inhibitor, acyl-CoA binding protein [Source:HGNC Symbol;Acc:HGNC:2690]	-0.225724	6.6681	40.4004	3.03e-08	1.34e-06
ID4	6	19837370	19842197	+	3873	inhibitor of DNA binding 4, HLH protein [Source:HGNC Symbol;Acc:HGNC:5363]	-0.608673	4.1042	47.1984	3.1e-08	1.36e-06
SYT13	11	45240302	45286341	-	5445	synaptotagmin 13 [Source:HGNC Symbol;Acc:HGNC:14962]	-0.415307	4.73599	40.1549	3.27e-08	1.43e-06
RBM15B	3	51391285	51397908	+	6624	RNA binding motif protein 15B [Source:HGNC Symbol;Acc:HGNC:24303]	0.213131	6.87079	40.1288	3.3e-08	1.44e-06
SCMH1	1	41027200	41242154	-	4447	Scm polycomb group protein homolog 1 [Source:HGNC Symbol;Acc:HGNC:19003]	0.474197	4.30823	40.1094	3.32e-08	1.44e-06
UBE2H	7	129830732	129952949	-	6503	ubiquitin conjugating enzyme E2 H [Source:HGNC Symbol;Acc:HGNC:12484]	0.197201	7.39504	40.015	3.41e-08	1.48e-06
BACE2	21	41167801	41282530	+	9631	beta-secretase 2 [Source:HGNC Symbol;Acc:HGNC:934]	-0.426712	4.54471	39.9483	3.48e-08	1.51e-06
JDP2	14	75427716	75474111	+	6259	Jun dimerization protein 2 [Source:HGNC Symbol;Acc:HGNC:17546]	-0.39536	4.77732	39.9162	3.52e-08	1.52e-06
LHX8	1	75128434	75161533	+	3977	LIM homeobox 8 [Source:HGNC Symbol;Acc:HGNC:28838]	2.006	0.532008	40.3731	3.64e-08	1.56e-06
ARGLU1	13	106541673	106568137	-	5783	arginine and glutamate rich 1 [Source:HGNC Symbol;Acc:HGNC:25482]	0.17639	7.96537	39.7631	3.69e-08	1.58e-06
OR52A1	11	5143219	5154757	-	9783	olfactory receptor family 52 subfamily A member 1 [Source:HGNC Symbol;Acc:HGNC:8318]	-1.02367	2.04435	39.7218	3.74e-08	1.6e-06
EEF2K	16	22206278	22288738	+	8030	eukaryotic elongation factor 2 kinase [Source:HGNC Symbol;Acc:HGNC:24615]	-0.336977	5.36637	39.6877	3.78e-08	1.61e-06
PROSER1	13	39009865	39038089	-	7329	proline and serine rich 1 [Source:HGNC Symbol;Acc:HGNC:20291]	-0.215314	7.32101	41.3775	3.84e-08	1.63e-06
ACAA2	18	49782164	49813953	-	4920	acetyl-CoA acyltransferase 2 [Source:HGNC Symbol;Acc:HGNC:83]	-0.202872	7.0604	39.6269	3.85e-08	1.63e-06
PIEZO1	16	88715338	88785220	-	11292	piezo type mechanosensitive ion channel component 1 [Source:HGNC Symbol;Acc:HGNC:28993]	0.253711	6.34676	39.687	3.89e-08	1.64e-06
RN7SL1	14	49586580	49586878	+	299	RNA, 7SL, cytoplasmic 1 [Source:HGNC Symbol;Acc:HGNC:10038]	-0.729836	5.51644	99.7559	4.18e-08	1.76e-06
VAT1	17	43014607	43025123	-	3466	vesicle amine transport 1 [Source:HGNC Symbol;Acc:HGNC:16919]	-0.156023	8.85982	39.3183	4.23e-08	1.78e-06
COL26A1	7	101362875	101559024	+	3101	collagen type XXVI alpha 1 chain [Source:HGNC Symbol;Acc:HGNC:18038]	0.201652	7.23008	39.3009	4.26e-08	1.78e-06
STK35	20	2101611	2177038	+	7055	serine/threonine kinase 35 [Source:HGNC Symbol;Acc:HGNC:16254]	-0.258531	6.14272	39.1859	4.41e-08	1.84e-06
SCGB3A2	5	147870682	147882191	+	1075	secretoglobin family 3A member 2 [Source:HGNC Symbol;Acc:HGNC:18391]	-0.315823	5.56448	39.1818	4.42e-08	1.84e-06
RYR2	1	237042184	237833988	+	17798	ryanodine receptor 2 [Source:HGNC Symbol;Acc:HGNC:10484]	0.444033	4.64778	40.3598	4.49e-08	1.87e-06
SETD4	21	36034541	36079389	-	7312	SET domain containing 4 [Source:HGNC Symbol;Acc:HGNC:1258]	-0.349362	5.17922	39.072	4.57e-08	1.89e-06
HMGCS1	5	43287470	43313512	-	6627	3-hydroxy-3-methylglutaryl-CoA synthase 1 [Source:HGNC Symbol;Acc:HGNC:5007]	-0.164742	8.5099	38.93	4.78e-08	1.96e-06
POFUT2	21	45263928	45287898	-	5862	protein O-fucosyltransferase 2 [Source:HGNC Symbol;Acc:HGNC:14683]	-0.283667	5.78705	38.7898	4.99e-08	2.04e-06
GNA14	9	77423079	77648322	-	2736	G protein subunit alpha 14 [Source:HGNC Symbol;Acc:HGNC:4382]	0.915681	3.9219	70.297	5.26e-08	2.15e-06
VWCE	11	61258286	61295316	-	4766	von Willebrand factor C and EGF domains [Source:HGNC Symbol;Acc:HGNC:26487]	-0.465997	4.23429	38.3834	5.66e-08	2.31e-06
RCC2	1	17406760	17439677	-	4079	regulator of chromosome condensation 2 [Source:HGNC Symbol;Acc:HGNC:30297]	-0.146574	9.2973	38.3206	5.78e-08	2.34e-06
NUP210	3	13316235	13420322	-	8195	nucleoporin 210 [Source:HGNC Symbol;Acc:HGNC:30052]	0.177667	7.8166	38.3168	5.78e-08	2.34e-06
EIF2S3	X	24054946	24078810	+	4081	eukaryotic translation initiation factor 2 subunit gamma [Source:HGNC Symbol;Acc:HGNC:3267]	-0.175266	7.94875	38.2522	5.9e-08	2.38e-06
RND2	17	43025231	43032041	+	4368	Rho family GTPase 2 [Source:HGNC Symbol;Acc:HGNC:18315]	-0.215074	6.82591	38.0792	6.23e-08	2.5e-06
DONSON	21	33559542	33588706	-	3511	downstream neighbor of SON [Source:HGNC Symbol;Acc:HGNC:2993]	-0.30065	5.62935	38.0645	6.26e-08	2.51e-06
VCAN	5	83471618	83582303	+	14678	versican [Source:HGNC Symbol;Acc:HGNC:2464]	-0.14314	9.6205	37.8771	6.64e-08	2.65e-06
GALNT17	7	71132144	71713600	+	4895	polypeptide N-acetylgalactosaminyltransferase 17 [Source:HGNC Symbol;Acc:HGNC:16347]	0.241079	6.25999	37.7897	6.82e-08	2.72e-06
GAS7	17	9910609	10198551	-	10100	growth arrest specific 7 [Source:HGNC Symbol;Acc:HGNC:4169]	-0.428195	4.65321	38.1761	7.21e-08	2.85e-06
TET1	10	68560337	68694487	+	9612	tet methylcytosine dioxygenase 1 [Source:HGNC Symbol;Acc:HGNC:29484]	-0.193371	7.31888	37.5951	7.26e-08	2.86e-06
LAMA1	18	6941742	7117797	-	15857	laminin subunit alpha 1 [Source:HGNC Symbol;Acc:HGNC:6481]	-0.199253	7.1275	37.3432	7.86e-08	3.08e-06
SALL3	18	78980275	79002677	+	7397	spalt like transcription factor 3 [Source:HGNC Symbol;Acc:HGNC:10527]	-0.343419	5.26201	37.3339	7.88e-08	3.09e-06
SORBS2	4	185585444	185956652	-	17161	sorbin and SH3 domain containing 2 [Source:HGNC Symbol;Acc:HGNC:24098]	0.659579	3.09803	37.2754	8.03e-08	3.13e-06
KDR	4	55078259	55125595	-	6563	kinase insert domain receptor [Source:HGNC Symbol;Acc:HGNC:6307]	-0.211002	6.8401	37.1569	8.34e-08	3.25e-06
ANO6	12	45215987	45440404	+	8235	anoctamin 6 [Source:HGNC Symbol;Acc:HGNC:25240]	0.20242	6.94837	37.1041	8.48e-08	3.28e-06
DHRS3	1	12567910	12618210	-	3515	dehydrogenase/reductase 3 [Source:HGNC Symbol;Acc:HGNC:17693]	-0.468309	4.14243	37.1035	8.48e-08	3.28e-06
GAS6	13	113820549	113864076	-	6015	growth arrest specific 6 [Source:HGNC Symbol;Acc:HGNC:4168]	0.372554	4.82553	37.0146	8.72e-08	3.37e-06
USP16	21	29024629	29054488	+	5694	ubiquitin specific peptidase 16 [Source:HGNC Symbol;Acc:HGNC:12614]	-0.408469	5.21614	42.9369	8.76e-08	3.38e-06
HAS3	16	69105653	69118719	+	5200	hyaluronan synthase 3 [Source:HGNC Symbol;Acc:HGNC:4820]	0.213811	6.73074	36.9885	8.79e-08	3.38e-06
TENT5B	1	27005020	27012850	-	2382	terminal nucleotidyltransferase 5B [Source:HGNC Symbol;Acc:HGNC:28273]	-0.197013	7.19226	36.9652	8.86e-08	3.39e-06
SEH1L	18	12947133	12987536	+	10481	SEH1 like nucleoporin [Source:HGNC Symbol;Acc:HGNC:30379]	-0.274715	6.06642	37.7049	9.24e-08	3.52e-06
ID1	20	31605283	31606515	+	1233	inhibitor of DNA binding 1, HLH protein [Source:HGNC Symbol;Acc:HGNC:5360]	-0.252066	6.35581	37.6957	9.26e-08	3.52e-06
GNL3L	X	54530211	54567289	+	8807	G protein nucleolar 3 like [Source:HGNC Symbol;Acc:HGNC:25553]	-0.268424	5.96808	36.707	9.62e-08	3.65e-06
ATP11A	13	112690329	112887168	+	13733	ATPase phospholipid transporting 11A [Source:HGNC Symbol;Acc:HGNC:13552]	0.219574	6.6043	36.6759	9.71e-08	3.67e-06
PTPN13	4	86594315	86815171	+	9496	protein tyrosine phosphatase, non-receptor type 13 [Source:HGNC Symbol;Acc:HGNC:9646]	0.198185	7.14888	36.6551	9.78e-08	3.69e-06
SLC7A8	14	23125295	23183674	-	5991	solute carrier family 7 member 8 [Source:HGNC Symbol;Acc:HGNC:11066]	-0.168163	8.04249	36.6441	9.81e-08	3.69e-06
ANK2	4	112818109	113383740	+	18224	ankyrin 2 [Source:HGNC Symbol;Acc:HGNC:493]	0.294869	5.70634	36.6222	9.88e-08	3.7e-06
PCSK5	9	75890644	76362339	+	12705	proprotein convertase subtilisin/kexin type 5 [Source:HGNC Symbol;Acc:HGNC:8747]	0.393683	4.6692	36.6161	9.9e-08	3.7e-06
UBE2J1	6	89326625	89352722	-	4164	ubiquitin conjugating enzyme E2 J1 [Source:HGNC Symbol;Acc:HGNC:17598]	0.321524	5.33137	36.5854	1e-07	3.73e-06
TNKS1BP1	11	57299638	57324952	-	7149	tankyrase 1 binding protein 1 [Source:HGNC Symbol;Acc:HGNC:19081]	-0.179619	7.66593	36.4823	1.03e-07	3.85e-06
EFS	14	23356403	23365752	-	3236	embryonal Fyn-associated substrate [Source:HGNC Symbol;Acc:HGNC:16898]	0.359152	4.89813	36.4669	1.04e-07	3.86e-06
CEBPZ	2	37201612	37231596	-	3512	CCAAT enhancer binding protein zeta [Source:HGNC Symbol;Acc:HGNC:24218]	-0.18205	7.62765	36.2669	1.11e-07	4.08e-06
PIM1	6	37170152	37175428	+	3030	Pim-1 proto-oncogene, serine/threonine kinase [Source:HGNC Symbol;Acc:HGNC:8986]	-0.195975	7.05923	36.2278	1.12e-07	4.12e-06
ETV5	3	186046314	186110318	-	5773	ETS variant 5 [Source:HGNC Symbol;Acc:HGNC:3494]	0.280649	5.84756	36.1768	1.14e-07	4.18e-06
ENTPD6	20	25195693	25226729	+	5327	ectonucleoside triphosphate diphosphohydrolase 6 (putative) [Source:HGNC Symbol;Acc:HGNC:3368]	-0.264175	5.95532	36.0832	1.17e-07	4.29e-06
MORC3	21	36320189	36386148	+	6408	MORC family CW-type zinc finger 3 [Source:HGNC Symbol;Acc:HGNC:23572]	-0.350128	5.10311	35.9103	1.24e-07	4.53e-06
FGD5	3	14810853	14934565	+	8093	FYVE, RhoGEF and PH domain containing 5 [Source:HGNC Symbol;Acc:HGNC:19117]	0.305968	5.87133	38.8758	1.32e-07	4.8e-06
EZH2	7	148807383	148884321	-	4522	enhancer of zeste 2 polycomb repressive complex 2 subunit [Source:HGNC Symbol;Acc:HGNC:3527]	0.251964	6.08254	35.7051	1.33e-07	4.8e-06
IGFBP7	4	57030773	57110385	-	1930	insulin like growth factor binding protein 7 [Source:HGNC Symbol;Acc:HGNC:5476]	1.1161	1.76858	36.0782	1.38e-07	4.98e-06
DTX4	11	59171430	59208588	+	6433	deltex E3 ubiquitin ligase 4 [Source:HGNC Symbol;Acc:HGNC:29151]	-0.27517	5.77942	35.485	1.42e-07	5.11e-06
CGN	1	151510510	151538692	+	6616	cingulin [Source:HGNC Symbol;Acc:HGNC:17429]	-0.197351	6.96935	35.4763	1.43e-07	5.12e-06
ZNF286A	17	15699577	15720787	+	6754	zinc finger protein 286A [Source:HGNC Symbol;Acc:HGNC:13501]	-0.365256	4.90683	35.3804	1.47e-07	5.26e-06
RPL7	8	73290242	73295789	-	2700	ribosomal protein L7 [Source:HGNC Symbol;Acc:HGNC:10363]	-0.140148	9.41305	35.3643	1.48e-07	5.28e-06
PROM1	4	15963076	16084378	-	7434	prominin 1 [Source:HGNC Symbol;Acc:HGNC:9454]	0.233225	6.38948	35.3336	1.49e-07	5.32e-06
ZFP36L2	2	43222402	43226606	-	3693	ZFP36 ring finger protein like 2 [Source:HGNC Symbol;Acc:HGNC:1108]	-0.21008	6.78738	35.3109	1.51e-07	5.34e-06
TMEM63A	1	225845536	225882380	-	10350	transmembrane protein 63A [Source:HGNC Symbol;Acc:HGNC:29118]	0.532806	6.10649	80.8545	1.51e-07	5.34e-06
CORO1B	11	67435510	67443821	-	5327	coronin 1B [Source:HGNC Symbol;Acc:HGNC:2253]	0.19776	6.89712	35.2409	1.54e-07	5.44e-06
PSMA4	15	78540405	78552417	+	6994	proteasome subunit alpha 4 [Source:HGNC Symbol;Acc:HGNC:9533]	-0.172949	7.66181	35.1148	1.6e-07	5.65e-06
CENPT	16	67828157	67847811	-	5660	centromere protein T [Source:HGNC Symbol;Acc:HGNC:25787]	0.329823	5.221	35.0168	1.66e-07	5.82e-06
PLEKHG4B	5	92151	189972	+	13304	pleckstrin homology and RhoGEF domain containing G4B [Source:HGNC Symbol;Acc:HGNC:29399]	0.241092	6.12823	35.004	1.66e-07	5.83e-06
RAPGEF5	7	22118238	22357144	-	10245	Rap guanine nucleotide exchange factor 5 [Source:HGNC Symbol;Acc:HGNC:16862]	0.570257	3.40593	34.821	1.77e-07	6.17e-06
RABGAP1L	1	174159410	174995308	+	16071	RAB GTPase activating protein 1 like [Source:HGNC Symbol;Acc:HGNC:24663]	-0.230605	6.94169	38.2948	1.94e-07	6.7e-06
MYO10	5	16661907	16936288	-	13982	myosin X [Source:HGNC Symbol;Acc:HGNC:7593]	-0.165881	8.14999	34.5248	1.94e-07	6.72e-06
PPDPF	20	63520765	63522206	+	1053	pancreatic progenitor cell differentiation and proliferation factor [Source:HGNC Symbol;Acc:HGNC:16142]	0.221853	6.42852	34.4708	1.98e-07	6.82e-06
MID1	X	10445310	10833654	-	9295	midline 1 [Source:HGNC Symbol;Acc:HGNC:7095]	-0.2816	6.22549	39.0141	2e-07	6.87e-06
FAM83H	CHR_HSCHR8_3_CTG7	143710940	143720808	-	6220	family with sequence similarity 83 member H [Source:HGNC Symbol;Acc:HGNC:24797]	0.19917	6.86982	34.4156	2.02e-07	6.91e-06
LARP1	5	154712843	154817605	+	8549	La ribonucleoprotein domain family member 1 [Source:HGNC Symbol;Acc:HGNC:29531]	-0.14231	8.98546	34.3289	2.07e-07	7.09e-06
EPB41L1	20	36091504	36232799	+	9676	erythrocyte membrane protein band 4.1 like 1 [Source:HGNC Symbol;Acc:HGNC:3378]	-0.270614	5.7935	34.2287	2.14e-07	7.31e-06
LINC00641	14	21200079	21206900	-	5715	long intergenic non-protein coding RNA 641 [Source:HGNC Symbol;Acc:HGNC:27511]	0.418044	4.37586	34.1245	2.22e-07	7.55e-06
SMCHD1	18	2655738	2805017	+	12435	structural maintenance of chromosomes flexible hinge domain containing 1 [Source:HGNC Symbol;Acc:HGNC:29090]	0.221928	6.51083	33.9854	2.32e-07	7.86e-06
TMEM200A	6	130365734	130443063	+	6137	transmembrane protein 200A [Source:HGNC Symbol;Acc:HGNC:21075]	0.837916	4.91033	86.9602	2.32e-07	7.86e-06
ACVR2B	3	38453890	38493142	+	15705	activin A receptor type 2B [Source:HGNC Symbol;Acc:HGNC:174]	-0.173988	7.7112	33.9781	2.33e-07	7.86e-06
ADD1	4	2843857	2930076	+	13227	adducin 1 [Source:HGNC Symbol;Acc:HGNC:243]	0.170445	7.64778	33.9433	2.35e-07	7.94e-06
TECR	19	14517085	14565980	+	5899	trans-2,3-enoyl-CoA reductase [Source:HGNC Symbol;Acc:HGNC:4551]	-0.206292	6.65363	33.9339	2.36e-07	7.94e-06
NEURL1B	5	172641266	172691540	+	6424	neuralized E3 ubiquitin protein ligase 1B [Source:HGNC Symbol;Acc:HGNC:35422]	0.405155	4.45465	33.878	2.4e-07	8.07e-06
PM20D2	6	89146055	89165565	+	4703	peptidase M20 domain containing 2 [Source:HGNC Symbol;Acc:HGNC:21408]	0.566358	3.44683	33.8452	2.43e-07	8.14e-06
SNHG6	8	66921684	66926398	-	1247	small nucleolar RNA host gene 6 [Source:HGNC Symbol;Acc:HGNC:32965]	0.252378	5.97671	33.7659	2.49e-07	8.33e-06
LRIG1	3	66378797	66501263	-	7032	leucine rich repeats and immunoglobulin like domains 1 [Source:HGNC Symbol;Acc:HGNC:17360]	0.191483	7.29966	33.9911	2.69e-07	8.97e-06
UNC5C	4	95162504	95549206	-	10685	unc-5 netrin receptor C [Source:HGNC Symbol;Acc:HGNC:12569]	2.2123	0.882614	45.9978	2.75e-07	9.15e-06
CLCN5	X	49922596	50099235	+	11457	chloride voltage-gated channel 5 [Source:HGNC Symbol;Acc:HGNC:2023]	-0.343353	4.92596	33.2722	2.94e-07	9.72e-06
MXRA7	17	76672551	76711016	-	9257	matrix remodeling associated 7 [Source:HGNC Symbol;Acc:HGNC:7541]	0.421728	4.23587	33.2507	2.96e-07	9.77e-06
RIPK4	21	41739369	41767089	-	4016	receptor interacting serine/threonine kinase 4 [Source:HGNC Symbol;Acc:HGNC:496]	-0.555229	3.45909	33.2268	2.98e-07	9.82e-06
FBLN2	3	13549125	13638422	+	4818	fibulin 2 [Source:HGNC Symbol;Acc:HGNC:3601]	0.257911	5.93804	33.2176	2.99e-07	9.83e-06
NOL4L	20	32443059	32585074	-	9448	nucleolar protein 4 like [Source:HGNC Symbol;Acc:HGNC:16106]	-0.310699	5.30202	33.1748	3.03e-07	9.95e-06
SEPHS1	10	13317428	13348298	-	3884	selenophosphate synthetase 1 [Source:HGNC Symbol;Acc:HGNC:19685]	-0.133267	9.79841	33.1434	3.06e-07	1e-05
TLE3	15	70047790	70098176	-	12634	TLE family member 3, transcriptional corepressor [Source:HGNC Symbol;Acc:HGNC:11839]	-0.242756	6.01768	33.0251	3.19e-07	1.04e-05
TPT1	13	45333471	45341370	-	7269	tumor protein, translationally-controlled 1 [Source:HGNC Symbol;Acc:HGNC:12022]	0.131853	9.59341	33.0242	3.19e-07	1.04e-05
SCD	10	100347233	100364826	+	5245	stearoyl-CoA desaturase [Source:HGNC Symbol;Acc:HGNC:10571]	-0.124822	10.7521	32.9882	3.23e-07	1.05e-05
MYO1B	2	191245185	191425389	+	9533	myosin IB [Source:HGNC Symbol;Acc:HGNC:7596]	0.2042	6.66869	32.929	3.29e-07	1.07e-05
LRBA	4	150264435	151015727	-	16757	LPS responsive beige-like anchor protein [Source:HGNC Symbol;Acc:HGNC:1742]	0.160921	8.00123	32.9158	3.3e-07	1.07e-05
MTA3	2	42494569	42756947	+	10580	metastasis associated 1 family member 3 [Source:HGNC Symbol;Acc:HGNC:23784]	-0.179771	7.32692	32.913	3.31e-07	1.07e-05
PTTG1IP	21	44849585	44873903	-	3537	PTTG1 interacting protein [Source:HGNC Symbol;Acc:HGNC:13524]	-0.155739	8.15413	32.7614	3.48e-07	1.12e-05
OPLAH	8	144051266	144063965	-	4441	5-oxoprolinase, ATP-hydrolysing [Source:HGNC Symbol;Acc:HGNC:8149]	0.331263	5.02592	32.7325	3.51e-07	1.13e-05
ARMCX2	X	101655281	101659850	-	3548	armadillo repeat containing X-linked 2 [Source:HGNC Symbol;Acc:HGNC:16869]	0.185517	7.16119	32.7154	3.53e-07	1.13e-05
SNHG29	17	16438822	16478678	+	3759	small nucleolar RNA host gene 29 [Source:HGNC Symbol;Acc:HGNC:28619]	0.160706	7.94016	32.6305	3.63e-07	1.16e-05
MTA1	14	105419820	105470729	+	6966	metastasis associated 1 [Source:HGNC Symbol;Acc:HGNC:7410]	0.168039	7.60671	32.5723	3.71e-07	1.18e-05
XYLT1	16	17101769	17470881	-	11004	xylosyltransferase 1 [Source:HGNC Symbol;Acc:HGNC:15516]	-0.274487	5.67464	32.4563	3.85e-07	1.23e-05
FJX1	11	35618419	35620868	+	2450	four-jointed box kinase 1 [Source:HGNC Symbol;Acc:HGNC:17166]	0.504746	3.706	32.4063	3.92e-07	1.25e-05
HS3ST3B1	17	14301081	14349404	+	5369	heparan sulfate-glucosamine 3-sulfotransferase 3B1 [Source:HGNC Symbol;Acc:HGNC:5198]	-0.614267	3.15338	32.3358	4.01e-07	1.27e-05
HSPA2	14	64535905	64546173	+	5777	heat shock protein family A (Hsp70) member 2 [Source:HGNC Symbol;Acc:HGNC:5235]	-0.264441	5.75983	32.3269	4.02e-07	1.27e-05
FLCN	17	17212212	17237188	-	9786	folliculin [Source:HGNC Symbol;Acc:HGNC:27310]	-0.354415	4.81391	32.2412	4.14e-07	1.31e-05
POLR3G	5	90471748	90514557	+	4023	RNA polymerase III subunit G [Source:HGNC Symbol;Acc:HGNC:30075]	0.218699	7.12542	36.4815	4.2e-07	1.32e-05
PNPLA6	19	7534004	7561764	+	7172	patatin like phospholipase domain containing 6 [Source:HGNC Symbol;Acc:HGNC:16268]	-0.177878	7.25157	32.1625	4.25e-07	1.33e-05
CTBP2	10	124984317	125161170	-	11056	C-terminal binding protein 2 [Source:HGNC Symbol;Acc:HGNC:2495]	0.158248	7.90375	32.1423	4.28e-07	1.34e-05
SPRY4	5	142310427	142326455	-	6565	sprouty RTK signaling antagonist 4 [Source:HGNC Symbol;Acc:HGNC:15533]	0.173333	8.21693	34.3929	4.31e-07	1.35e-05
PCDH11X	X	91779261	92623230	+	11630	protocadherin 11 X-linked [Source:HGNC Symbol;Acc:HGNC:8656]	0.592281	3.18248	31.9079	4.63e-07	1.44e-05
ADAM23	2	206443532	206621127	+	6425	ADAM metallopeptidase domain 23 [Source:HGNC Symbol;Acc:HGNC:202]	0.333431	5.10174	31.8604	4.7e-07	1.46e-05
SLC1A6	19	14950034	15022990	-	7646	solute carrier family 1 member 6 [Source:HGNC Symbol;Acc:HGNC:10944]	-0.478675	3.81585	31.8368	4.74e-07	1.47e-05
CCDC85B	11	65890112	65891635	+	1524	coiled-coil domain containing 85B [Source:HGNC Symbol;Acc:HGNC:24926]	0.289571	5.41815	31.7317	4.91e-07	1.52e-05
KCND1	X	48961378	48971844	-	6082	potassium voltage-gated channel subfamily D member 1 [Source:HGNC Symbol;Acc:HGNC:6237]	-0.596775	3.15888	31.6038	5.13e-07	1.59e-05
AP000688.2	21	36104881	36109690	+	2336	novel transcript	-0.544106	3.47926	31.5917	5.15e-07	1.59e-05
LRP1	12	57128493	57213351	+	20839	LDL receptor related protein 1 [Source:HGNC Symbol;Acc:HGNC:6692]	-0.13815	9.02293	31.5914	5.15e-07	1.59e-05
UBE2G1	17	4269259	4366628	-	4539	ubiquitin conjugating enzyme E2 G1 [Source:HGNC Symbol;Acc:HGNC:12482]	-0.191237	7.2498	32.3916	5.17e-07	1.59e-05
CLIP3	19	36014660	36033343	-	3765	CAP-Gly domain containing linker protein 3 [Source:HGNC Symbol;Acc:HGNC:24314]	-0.346852	4.99355	31.6727	5.23e-07	1.6e-05
LMAN1	18	59327823	59359265	-	6070	lectin, mannose binding 1 [Source:HGNC Symbol;Acc:HGNC:6631]	-0.176773	7.33009	31.4327	5.44e-07	1.66e-05
HK2	2	74833981	74893359	+	6064	hexokinase 2 [Source:HGNC Symbol;Acc:HGNC:4923]	0.187164	6.98902	31.4283	5.44e-07	1.66e-05
MLH1	3	36993332	37050918	+	3532	mutL homolog 1 [Source:HGNC Symbol;Acc:HGNC:7127]	0.235805	6.04938	31.3687	5.55e-07	1.69e-05
SUN1	7	816615	896435	+	11850	Sad1 and UNC84 domain containing 1 [Source:HGNC Symbol;Acc:HGNC:18587]	0.194711	6.86343	31.2979	5.69e-07	1.73e-05
TPST2	22	26521996	26596717	-	6913	tyrosylprotein sulfotransferase 2 [Source:HGNC Symbol;Acc:HGNC:12021]	-0.207886	6.45608	31.2645	5.75e-07	1.74e-05
IGSF8	1	160091340	160098943	-	2592	immunoglobulin superfamily member 8 [Source:HGNC Symbol;Acc:HGNC:17813]	-0.192673	6.9061	31.1663	5.95e-07	1.8e-05
IGDCC3	15	65327127	65378002	-	5514	immunoglobulin superfamily DCC subclass member 3 [Source:HGNC Symbol;Acc:HGNC:9700]	0.179417	7.12985	31.1601	5.96e-07	1.8e-05
KRT18	12	52948871	52952906	+	3069	keratin 18 [Source:HGNC Symbol;Acc:HGNC:6430]	-0.144235	8.63269	31.0783	6.13e-07	1.85e-05
LCK	1	32251239	32286165	+	3339	LCK proto-oncogene, Src family tyrosine kinase [Source:HGNC Symbol;Acc:HGNC:6524]	0.203117	6.65637	31.0669	6.15e-07	1.85e-05
MYH14	19	50188186	50310544	+	10392	myosin heavy chain 14 [Source:HGNC Symbol;Acc:HGNC:23212]	-0.234781	6.0924	31.0447	6.2e-07	1.86e-05
ROR1	1	63774017	64181498	+	6720	receptor tyrosine kinase like orphan receptor 1 [Source:HGNC Symbol;Acc:HGNC:10256]	0.18713	6.92942	31.0342	6.22e-07	1.86e-05
MYBL2	20	43667019	43716495	+	2776	MYB proto-oncogene like 2 [Source:HGNC Symbol;Acc:HGNC:7548]	-0.158829	8.07829	30.9947	6.31e-07	1.88e-05
NACC1	19	13116862	13141147	+	4736	nucleus accumbens associated 1 [Source:HGNC Symbol;Acc:HGNC:20967]	-0.148736	8.3804	30.9677	6.36e-07	1.9e-05
USP32	17	60177327	60422470	-	9522	ubiquitin specific peptidase 32 [Source:HGNC Symbol;Acc:HGNC:19143]	-0.17566	7.18154	30.9266	6.45e-07	1.92e-05
DSC2	18	31058840	31102522	-	12505	desmocollin 2 [Source:HGNC Symbol;Acc:HGNC:3036]	-0.252369	5.89046	30.9239	6.46e-07	1.92e-05
ARHGAP28	18	6729718	6915716	+	11910	Rho GTPase activating protein 28 [Source:HGNC Symbol;Acc:HGNC:25509]	0.353409	4.71348	30.7729	6.8e-07	2.01e-05
TSPAN5	4	98470367	98658611	-	7412	tetraspanin 5 [Source:HGNC Symbol;Acc:HGNC:17753]	0.302052	5.2555	30.744	6.87e-07	2.03e-05
UTF1	10	133230217	133231558	+	1214	undifferentiated embryonic cell transcription factor 1 [Source:HGNC Symbol;Acc:HGNC:12634]	-0.348596	4.91056	30.7361	6.89e-07	2.03e-05
SALL2	14	21521080	21537216	-	5383	spalt like transcription factor 2 [Source:HGNC Symbol;Acc:HGNC:10526]	-0.138295	8.83902	30.7194	6.93e-07	2.04e-05
SCNN1A	12	6346843	6377730	-	5876	sodium channel epithelial 1 alpha subunit [Source:HGNC Symbol;Acc:HGNC:10599]	-0.186124	7.05294	30.7167	6.93e-07	2.04e-05
TRIP10	19	6737925	6751530	+	3986	thyroid hormone receptor interactor 10 [Source:HGNC Symbol;Acc:HGNC:12304]	-0.204275	6.5587	30.6724	7.04e-07	2.06e-05
YWHAB	20	44885702	44908532	+	7907	tyrosine 3-monooxygenase/tryptophan 5-monooxygenase activation protein beta [Source:HGNC Symbol;Acc:HGNC:12849]	-0.141215	8.6925	30.646	7.1e-07	2.08e-05
MGAT4C	12	85955666	86838904	-	27763	MGAT4 family member C [Source:HGNC Symbol;Acc:HGNC:30871]	0.881814	1.98172	30.6264	7.15e-07	2.09e-05
HIST1H2BK	6	27146418	27146798	-	381	histone cluster 1 H2B family member k [Source:HGNC Symbol;Acc:HGNC:13954]	-0.573267	3.43756	31.0015	7.17e-07	2.09e-05
BTAF1	10	91923770	92030325	+	7581	B-TFIID TATA-box binding protein associated factor 1 [Source:HGNC Symbol;Acc:HGNC:17307]	0.183654	6.98903	30.5471	7.35e-07	2.14e-05
ARMCX1	X	101550531	101554700	+	2141	armadillo repeat containing X-linked 1 [Source:HGNC Symbol;Acc:HGNC:18073]	-0.293101	5.42726	30.499	7.47e-07	2.17e-05
ACBD7	10	15075475	15088776	-	3546	acyl-CoA binding domain containing 7 [Source:HGNC Symbol;Acc:HGNC:17715]	-0.430759	4.18995	30.492	7.49e-07	2.17e-05
CDYL2	16	80597907	80804598	-	8825	chromodomain Y like 2 [Source:HGNC Symbol;Acc:HGNC:23030]	-0.5807	3.19916	30.3503	7.86e-07	2.27e-05
PTMA	2	231706895	231713541	+	3378	prothymosin alpha [Source:HGNC Symbol;Acc:HGNC:9623]	-0.118723	10.7422	30.3422	7.88e-07	2.27e-05
BST2	19	17402939	17405630	-	1101	bone marrow stromal cell antigen 2 [Source:HGNC Symbol;Acc:HGNC:1119]	0.256082	5.7801	30.238	8.17e-07	2.35e-05
ZFHX4	8	76681219	76867285	+	15875	zinc finger homeobox 4 [Source:HGNC Symbol;Acc:HGNC:30939]	0.755147	2.49136	30.2305	8.19e-07	2.35e-05
SHISA9	16	12901598	13240416	+	10180	shisa family member 9 [Source:HGNC Symbol;Acc:HGNC:37231]	-0.269448	5.58866	30.1205	8.5e-07	2.44e-05
HCFC1	X	153947557	153971818	-	9011	host cell factor C1 [Source:HGNC Symbol;Acc:HGNC:4839]	-0.152797	8.02098	30.0763	8.63e-07	2.47e-05
ANGPT1	8	107249482	107498055	-	7128	angiopoietin 1 [Source:HGNC Symbol;Acc:HGNC:484]	1.02087	1.61107	30.0646	8.67e-07	2.48e-05
UQCRC2	16	21952660	21983660	+	5217	ubiquinol-cytochrome c reductase core protein 2 [Source:HGNC Symbol;Acc:HGNC:12586]	-0.162301	7.52663	30.0568	8.69e-07	2.48e-05
TGIF2	20	36573488	36593950	+	3973	TGFB induced factor homeobox 2 [Source:HGNC Symbol;Acc:HGNC:15764]	-0.231988	6.18121	30.0262	8.8e-07	2.5e-05
SSB	2	169791933	169812064	+	5054	Sjogren syndrome antigen B [Source:HGNC Symbol;Acc:HGNC:11316]	-0.149785	8.14417	29.9814	8.92e-07	2.53e-05
BTBD2	19	1985438	2034881	-	5944	BTB domain containing 2 [Source:HGNC Symbol;Acc:HGNC:15504]	0.17027	7.28941	29.9369	9.06e-07	2.57e-05
SATB1	3	18345377	18445588	-	13419	SATB homeobox 1 [Source:HGNC Symbol;Acc:HGNC:10541]	0.254444	5.81719	29.9056	9.16e-07	2.59e-05
BOK	2	241551424	241574131	+	2680	BCL2 family apoptosis regulator BOK [Source:HGNC Symbol;Acc:HGNC:1087]	0.284109	5.49736	29.898	9.18e-07	2.59e-05
DENND1C	19	6467207	6482557	-	4647	DENN domain containing 1C [Source:HGNC Symbol;Acc:HGNC:26225]	-0.374807	4.55113	29.8975	9.18e-07	2.59e-05
DYNLL2	17	58083419	58095542	+	6807	dynein light chain LC8-type 2 [Source:HGNC Symbol;Acc:HGNC:24596]	-0.160687	7.67587	29.8854	9.22e-07	2.59e-05
PMEL	12	55954105	55973317	-	3901	premelanosome protein [Source:HGNC Symbol;Acc:HGNC:10880]	-0.19457	7.04277	30.6756	9.25e-07	2.6e-05
NID1	1	235975830	236065109	-	5811	nidogen 1 [Source:HGNC Symbol;Acc:HGNC:7821]	0.326658	6.85894	50.8631	9.28e-07	2.6e-05
PLPP3	1	56494761	56645301	-	5272	phospholipid phosphatase 3 [Source:HGNC Symbol;Acc:HGNC:9229]	-0.262899	5.7116	29.8561	9.31e-07	2.6e-05
B4GALT6	18	31622247	31685836	-	5306	beta-1,4-galactosyltransferase 6 [Source:HGNC Symbol;Acc:HGNC:929]	-0.240665	5.91377	29.8105	9.46e-07	2.64e-05
SAAL1	11	18069935	18106087	-	3066	serum amyloid A like 1 [Source:HGNC Symbol;Acc:HGNC:25158]	-0.286206	5.54558	29.9498	9.65e-07	2.69e-05
NIPSNAP1	22	29554808	29581337	-	3067	nipsnap homolog 1 [Source:HGNC Symbol;Acc:HGNC:7827]	0.16552	7.46574	29.6845	9.88e-07	2.75e-05
TLE2	19	2997639	3047635	-	4150	TLE family member 2, transcriptional corepressor [Source:HGNC Symbol;Acc:HGNC:11838]	0.424317	4.04088	29.6278	1.01e-06	2.8e-05
TRIB2	2	12716889	12742734	+	4588	tribbles pseudokinase 2 [Source:HGNC Symbol;Acc:HGNC:30809]	0.223	6.18609	29.6173	1.01e-06	2.8e-05
SAMM50	22	43955442	44010531	+	6410	SAMM50 sorting and assembly machinery component [Source:HGNC Symbol;Acc:HGNC:24276]	-0.198722	6.5438	29.5591	1.03e-06	2.85e-05
FOXJ1	17	76136333	76141245	-	2587	forkhead box J1 [Source:HGNC Symbol;Acc:HGNC:3816]	0.480373	3.75304	29.5247	1.04e-06	2.88e-05
DHFR	5	80626226	80654983	-	4411	dihydrofolate reductase [Source:HGNC Symbol;Acc:HGNC:2861]	0.217424	6.18724	29.4915	1.06e-06	2.91e-05
PAFAH1B2	11	117144284	117176894	+	7084	platelet activating factor acetylhydrolase 1b catalytic subunit 2 [Source:HGNC Symbol;Acc:HGNC:8575]	-0.178593	6.98729	29.4801	1.06e-06	2.91e-05
OLFM2	19	9853718	9936552	-	2500	olfactomedin 2 [Source:NCBI gene;Acc:93145]	-0.189554	6.81924	29.4716	1.06e-06	2.91e-05
SIPA1L1	14	71320449	71741229	+	12412	signal induced proliferation associated 1 like 1 [Source:HGNC Symbol;Acc:HGNC:20284]	0.182471	6.90788	29.4684	1.06e-06	2.91e-05
CTTNBP2	7	117710651	117874139	-	6969	cortactin binding protein 2 [Source:HGNC Symbol;Acc:HGNC:15679]	0.325105	5.03003	29.4003	1.09e-06	2.97e-05
TRIM14	9	98069275	98119222	-	5481	tripartite motif containing 14 [Source:HGNC Symbol;Acc:HGNC:16283]	-0.312708	5.0701	29.395	1.09e-06	2.97e-05
LBH	2	30231534	30323730	+	4532	limb bud and heart development [Source:HGNC Symbol;Acc:HGNC:29532]	-0.308626	5.15703	29.3724	1.1e-06	2.99e-05
NIPAL1	4	47914142	48040173	+	5983	NIPA like domain containing 1 [Source:HGNC Symbol;Acc:HGNC:27194]	-0.61319	3.18809	29.6975	1.14e-06	3.09e-05
SKIL	3	170357678	170396835	+	7782	SKI like proto-oncogene [Source:HGNC Symbol;Acc:HGNC:10897]	-0.170116	7.31827	29.2621	1.14e-06	3.09e-05
CDC42EP4	17	73283624	73312005	-	4837	CDC42 effector protein 4 [Source:HGNC Symbol;Acc:HGNC:17147]	-0.351807	4.70512	29.0891	1.21e-06	3.27e-05
LYAR	4	4267701	4290154	-	2304	Ly1 antibody reactive [Source:HGNC Symbol;Acc:HGNC:26021]	-0.242122	5.81982	29.0041	1.25e-06	3.36e-05
HIF3A	19	46297046	46343433	+	8371	hypoxia inducible factor 3 subunit alpha [Source:HGNC Symbol;Acc:HGNC:15825]	-0.377719	4.43645	29.0028	1.25e-06	3.36e-05
KLF6	10	3775996	3785281	-	6139	Kruppel like factor 6 [Source:HGNC Symbol;Acc:HGNC:2235]	-0.316336	5.03461	28.9948	1.26e-06	3.37e-05
LMNB2	19	2427638	2456959	-	5395	lamin B2 [Source:HGNC Symbol;Acc:HGNC:6638]	0.129427	9.11397	28.9562	1.27e-06	3.4e-05
DLD	7	107891162	107931730	+	5102	dihydrolipoamide dehydrogenase [Source:HGNC Symbol;Acc:HGNC:2898]	-0.199464	6.6357	28.9439	1.28e-06	3.41e-05
ISOC1	5	129094749	129114028	+	1942	isochorismatase domain containing 1 [Source:HGNC Symbol;Acc:HGNC:24254]	0.303976	5.29915	29.2334	1.3e-06	3.47e-05
GPI	CHR_HSCHR19_2_CTG3_1	34359480	34381539	+	10680	glucose-6-phosphate isomerase [Source:HGNC Symbol;Acc:HGNC:4458]	-0.145838	8.09371	28.8571	1.32e-06	3.5e-05
MMP25	16	3046561	3060726	+	4246	matrix metallopeptidase 25 [Source:HGNC Symbol;Acc:HGNC:14246]	0.30512	5.09859	28.8175	1.34e-06	3.55e-05
ARFGEF3	6	138161939	138344663	+	14859	ARFGEF family member 3 [Source:HGNC Symbol;Acc:HGNC:21213]	0.22748	6.04374	28.7876	1.35e-06	3.58e-05
PRTG	15	55611544	55743152	-	14630	protogenin [Source:HGNC Symbol;Acc:HGNC:26373]	0.614246	2.9145	28.7462	1.37e-06	3.62e-05
LINC00205	21	45288050	45297806	+	7619	long intergenic non-protein coding RNA 205 [Source:HGNC Symbol;Acc:HGNC:16420]	-0.34892	4.84502	28.9915	1.38e-06	3.64e-05
CDK4	12	57747727	57756013	-	3094	cyclin dependent kinase 4 [Source:HGNC Symbol;Acc:HGNC:1773]	0.181381	6.88693	28.6989	1.39e-06	3.66e-05
RNF130	5	179911651	180072113	-	12817	ring finger protein 130 [Source:HGNC Symbol;Acc:HGNC:18280]	0.192588	6.61491	28.6977	1.39e-06	3.66e-05
IDH2	15	90083045	90102504	-	2814	isocitrate dehydrogenase (NADP(+)) 2, mitochondrial [Source:HGNC Symbol;Acc:HGNC:5383]	0.203576	6.48758	28.6446	1.42e-06	3.71e-05
PLEKHO1	1	150149183	150164720	+	6629	pleckstrin homology domain containing O1 [Source:HGNC Symbol;Acc:HGNC:24310]	0.305605	5.09468	28.6281	1.43e-06	3.71e-05
PDHA1	X	19343893	19361705	+	4493	pyruvate dehydrogenase E1 alpha 1 subunit [Source:HGNC Symbol;Acc:HGNC:8806]	-0.186388	6.75533	28.6277	1.43e-06	3.71e-05
ZC3H15	2	186486253	186509361	+	3026	zinc finger CCCH-type containing 15 [Source:HGNC Symbol;Acc:HGNC:29528]	-0.202776	6.44564	28.6094	1.44e-06	3.73e-05
EIF3E	8	108201216	108435333	-	6005	eukaryotic translation initiation factor 3 subunit E [Source:HGNC Symbol;Acc:HGNC:3277]	-0.143167	8.45171	28.5248	1.48e-06	3.84e-05
GNAL	18	11689264	11885685	+	8137	G protein subunit alpha L [Source:HGNC Symbol;Acc:HGNC:4388]	-0.350672	4.66895	28.4479	1.52e-06	3.93e-05
DLGAP3	1	34865436	34929650	-	4042	DLG associated protein 3 [Source:HGNC Symbol;Acc:HGNC:30368]	-0.364381	5.08159	31.7897	1.54e-06	3.97e-05
NRP2	2	205681990	205798133	+	13896	neuropilin 2 [Source:HGNC Symbol;Acc:HGNC:8005]	0.510903	5.04824	45.023	1.54e-06	3.97e-05
GNAO1	16	56191489	56357444	+	13542	G protein subunit alpha o1 [Source:HGNC Symbol;Acc:HGNC:4389]	-0.288731	5.37526	28.4023	1.54e-06	3.97e-05
TRAPPC10	21	44012309	44106552	+	11951	trafficking protein particle complex 10 [Source:HGNC Symbol;Acc:HGNC:11868]	-0.238893	5.86358	28.323	1.59e-06	4.07e-05
CENPH	5	69189574	69210357	+	2218	centromere protein H [Source:HGNC Symbol;Acc:HGNC:17268]	0.221285	6.0574	28.2759	1.61e-06	4.12e-05
PFN2	3	149964904	150050788	-	3709	profilin 2 [Source:HGNC Symbol;Acc:HGNC:8882]	0.150811	7.80909	28.2607	1.62e-06	4.14e-05
FOXI3	2	88446787	88452656	-	2804	forkhead box I3 [Source:HGNC Symbol;Acc:HGNC:35123]	-0.461662	3.84037	28.1938	1.66e-06	4.23e-05
WIPF1	2	174559572	174682916	-	9121	WAS/WASL interacting protein family member 1 [Source:HGNC Symbol;Acc:HGNC:12736]	0.57959	3.10392	28.1873	1.67e-06	4.23e-05
AXL	19	41219223	41261766	+	5134	AXL receptor tyrosine kinase [Source:HGNC Symbol;Acc:HGNC:905]	-0.231001	5.98956	28.182	1.67e-06	4.23e-05
RN7SL3	14	49853616	49853914	-	299	RNA, 7SL, cytoplasmic 3 [Source:HGNC Symbol;Acc:HGNC:23135]	-0.937117	1.94647	28.5036	1.67e-06	4.23e-05
GAS5	1	173858559	173868882	-	4842	growth arrest specific 5 [Source:HGNC Symbol;Acc:HGNC:16355]	0.165653	7.64472	28.3463	1.81e-06	4.57e-05
LSR	19	35248330	35267964	+	2916	lipolysis stimulated lipoprotein receptor [Source:HGNC Symbol;Acc:HGNC:29572]	-0.162389	7.37819	27.9088	1.84e-06	4.63e-05
HSP90B1	12	103930107	103953645	+	4695	heat shock protein 90 beta family member 1 [Source:HGNC Symbol;Acc:HGNC:12028]	-0.117685	9.93943	27.7583	1.94e-06	4.87e-05
TCEA1	8	53966552	54022456	-	4342	transcription elongation factor A1 [Source:HGNC Symbol;Acc:HGNC:11612]	-0.161729	7.43765	27.6916	1.98e-06	4.98e-05
AMOT	X	112774503	112840815	-	8502	angiomotin [Source:HGNC Symbol;Acc:HGNC:17810]	0.406126	4.18114	27.6308	2.03e-06	5.07e-05
SLC4A7	3	27372721	27484420	-	9616	solute carrier family 4 member 7 [Source:HGNC Symbol;Acc:HGNC:11033]	0.191677	6.5461	27.593	2.05e-06	5.13e-05
RPL11	1	23691742	23696835	+	2659	ribosomal protein L11 [Source:HGNC Symbol;Acc:HGNC:10301]	-0.123454	9.57295	27.5471	2.09e-06	5.21e-05
MON1B	16	77190835	77202405	+	6942	MON1 homolog B, secretory trafficking associated [Source:HGNC Symbol;Acc:HGNC:25020]	-0.234409	5.88481	27.5303	2.1e-06	5.23e-05
ATP5F1C	10	7788147	7807815	+	2308	ATP synthase F1 subunit gamma [Source:HGNC Symbol;Acc:HGNC:833]	-0.166068	7.13875	27.509	2.12e-06	5.26e-05
KIF1A	2	240713761	240821036	-	16695	kinesin family member 1A [Source:HGNC Symbol;Acc:HGNC:888]	0.129187	9.22441	27.4265	2.18e-06	5.41e-05
CA14	1	150257251	150265078	+	3296	carbonic anhydrase 14 [Source:HGNC Symbol;Acc:HGNC:1372]	0.266283	5.48676	27.3674	2.23e-06	5.51e-05
DEK	6	18223860	18264548	-	7249	DEK proto-oncogene [Source:HGNC Symbol;Acc:HGNC:2768]	-0.142008	8.29748	27.2033	2.36e-06	5.83e-05
PSPC1	13	19674752	19783019	-	4817	paraspeckle component 1 [Source:HGNC Symbol;Acc:HGNC:20320]	-0.202078	6.37031	27.1867	2.37e-06	5.85e-05
NUDT11	X	51490011	51496592	-	2381	nudix hydrolase 11 [Source:HGNC Symbol;Acc:HGNC:18011]	-0.299404	5.09195	27.1707	2.39e-06	5.87e-05
UPF2	10	11920022	12043170	-	5881	UPF2, regulator of nonsense mediated mRNA decay [Source:HGNC Symbol;Acc:HGNC:17854]	-0.213598	6.14284	27.1131	2.44e-06	5.99e-05
DTNA	18	34493290	34891844	+	12634	dystrobrevin alpha [Source:HGNC Symbol;Acc:HGNC:3057]	0.272348	5.37137	27.0997	2.45e-06	5.99e-05
ZSWIM6	5	61332258	61546172	+	5518	zinc finger SWIM-type containing 6 [Source:HGNC Symbol;Acc:HGNC:29316]	0.400552	4.37525	27.7839	2.45e-06	5.99e-05
TNRC6A	16	24610209	24827632	+	12968	trinucleotide repeat containing 6A [Source:HGNC Symbol;Acc:HGNC:11969]	-0.155271	7.53255	27.0561	2.49e-06	6.08e-05
ARVCF	22	19969896	20016823	-	5636	ARVCF, delta catenin family member [Source:HGNC Symbol;Acc:HGNC:728]	0.241601	5.78114	27.0502	2.49e-06	6.08e-05
AHSA2P	2	61177418	61191203	+	9083	activator of HSP90 ATPase homolog 2, pseudogene [Source:HGNC Symbol;Acc:HGNC:20437]	0.311236	4.96707	27.0263	2.51e-06	6.12e-05
ETV4	17	43527844	43579620	-	3515	ETS variant 4 [Source:HGNC Symbol;Acc:HGNC:3493]	-0.15228	7.72446	26.9899	2.55e-06	6.19e-05
ITPKB	1	226631690	226739323	-	7036	inositol-trisphosphate 3-kinase B [Source:HGNC Symbol;Acc:HGNC:6179]	0.375697	4.49915	27.1944	2.64e-06	6.4e-05
MARCH8	CHR_HSCHR10_1_CTG2	45470650	45480390	-	7516	membrane associated ring-CH-type finger 8 [Source:HGNC Symbol;Acc:HGNC:23356]	-0.30906	5.04265	26.8751	2.65e-06	6.42e-05
TSPAN3	15	77041404	77083984	-	8506	tetraspanin 3 [Source:HGNC Symbol;Acc:HGNC:17752]	0.178048	6.76888	26.8724	2.66e-06	6.42e-05
CHAC1	15	40952962	40956512	+	2051	ChaC glutathione specific gamma-glutamylcyclotransferase 1 [Source:HGNC Symbol;Acc:HGNC:28680]	-0.343937	4.76229	26.9336	2.69e-06	6.49e-05
DPYSL2	8	26514031	26658178	+	7296	dihydropyrimidinase like 2 [Source:HGNC Symbol;Acc:HGNC:3014]	-0.159323	7.40179	26.8315	2.69e-06	6.5e-05
ZNF697	1	119619377	119648266	-	5579	zinc finger protein 697 [Source:HGNC Symbol;Acc:HGNC:32034]	-0.29407	5.17778	26.8161	2.71e-06	6.51e-05
CSNK2A2	16	58157907	58198106	-	7091	casein kinase 2 alpha 2 [Source:HGNC Symbol;Acc:HGNC:2459]	-0.172604	6.99088	26.811	2.71e-06	6.51e-05
PCDHA10	5	140855883	141012347	+	15227	protocadherin alpha 10 [Source:HGNC Symbol;Acc:HGNC:8664]	0.362711	4.50021	26.8098	2.72e-06	6.51e-05
PPM1J	1	112709994	112715477	-	2874	protein phosphatase, Mg2+/Mn2+ dependent 1J [Source:HGNC Symbol;Acc:HGNC:20785]	-0.365341	4.36766	26.6589	2.87e-06	6.84e-05
DHCR7	11	71428193	71452868	-	4160	7-dehydrocholesterol reductase [Source:HGNC Symbol;Acc:HGNC:2860]	-0.154151	7.56564	26.6422	2.88e-06	6.87e-05
SSBP1	CHR_HSCHR7_1_CTG6	141744329	141752534	+	4975	single stranded DNA binding protein 1 [Source:HGNC Symbol;Acc:HGNC:11317]	-0.171285	6.9641	26.63	2.9e-06	6.89e-05
PIMREG	17	6444441	6451469	+	2797	PICALM interacting mitotic regulator [Source:HGNC Symbol;Acc:HGNC:25483]	-0.189742	6.6711	26.609	2.92e-06	6.93e-05
TBL1X	X	9463295	9741037	+	9092	transducin beta like 1 X-linked [Source:HGNC Symbol;Acc:HGNC:11585]	0.248269	5.71446	26.6053	2.92e-06	6.93e-05
HERC5	4	88457119	88506163	+	4764	HECT and RLD domain containing E3 ubiquitin protein ligase 5 [Source:HGNC Symbol;Acc:HGNC:24368]	-0.285719	5.20811	26.5996	2.93e-06	6.93e-05
SLC9A3R2	16	2025356	2039026	+	3516	SLC9A3 regulator 2 [Source:HGNC Symbol;Acc:HGNC:11076]	0.336424	4.74979	26.5972	2.93e-06	6.93e-05
INAFM2	15	40323664	40326715	+	3052	InaF motif containing 2 [Source:HGNC Symbol;Acc:HGNC:35165]	0.29063	5.3099	26.8251	3e-06	7.08e-05
DOCK7	1	62454298	62688368	-	24872	dedicator of cytokinesis 7 [Source:HGNC Symbol;Acc:HGNC:19190]	0.234512	5.78714	26.4951	3.04e-06	7.16e-05
GALNT1	18	35581117	35711834	+	5126	polypeptide N-acetylgalactosaminyltransferase 1 [Source:HGNC Symbol;Acc:HGNC:4123]	-0.186025	6.65507	26.4271	3.12e-06	7.3e-05
SH2D4A	8	19313693	19396218	+	4072	SH2 domain containing 4A [Source:HGNC Symbol;Acc:HGNC:26102]	-0.51358	3.35771	26.4268	3.12e-06	7.3e-05
SPEN	1	15847707	15940456	+	13447	spen family transcriptional repressor [Source:HGNC Symbol;Acc:HGNC:17575]	0.171748	6.97416	26.4044	3.14e-06	7.35e-05
LRRC3	21	44455510	44462196	+	5845	leucine rich repeat containing 3 [Source:HGNC Symbol;Acc:HGNC:14965]	-0.319208	4.85977	26.3781	3.17e-06	7.41e-05
TMEM121B	22	17116299	17121367	-	5069	transmembrane protein 121B [Source:HGNC Symbol;Acc:HGNC:1844]	-0.440265	3.78901	26.3279	3.23e-06	7.53e-05
COL9A1	6	70215061	70303083	-	7240	collagen type IX alpha 1 chain [Source:HGNC Symbol;Acc:HGNC:2217]	0.399429	4.1488	26.3218	3.24e-06	7.54e-05
DGKB	7	14145049	14974777	-	9491	diacylglycerol kinase beta [Source:HGNC Symbol;Acc:HGNC:2850]	1.42685	0.619392	26.2916	3.27e-06	7.59e-05
TYMS	18	657653	673578	+	2421	thymidylate synthetase [Source:HGNC Symbol;Acc:HGNC:12441]	0.203437	6.21045	26.2764	3.29e-06	7.62e-05
TCIRG1	11	68039025	68050895	+	4375	T cell immune regulator 1, ATPase H+ transporting V0 subunit a3 [Source:HGNC Symbol;Acc:HGNC:11647]	0.490811	3.57651	26.2602	3.31e-06	7.66e-05
DMD	X	31097677	33339441	-	18910	dystrophin [Source:HGNC Symbol;Acc:HGNC:2928]	-0.570301	3.03774	26.2462	3.33e-06	7.68e-05
FOCAD	9	20658309	20995955	+	10036	focadhesin [Source:HGNC Symbol;Acc:HGNC:23377]	0.19747	6.32747	26.2431	3.33e-06	7.68e-05
KLHL7	7	23105758	23177914	+	7066	kelch like family member 7 [Source:HGNC Symbol;Acc:HGNC:15646]	0.178692	6.693	26.2371	3.34e-06	7.68e-05
ADRA2C	4	3766348	3768526	+	2179	adrenoceptor alpha 2C [Source:HGNC Symbol;Acc:HGNC:283]	-0.347389	4.55216	26.2109	3.37e-06	7.74e-05
SH3PXD2B	5	172325000	172454525	-	8244	SH3 and PX domains 2B [Source:HGNC Symbol;Acc:HGNC:29242]	0.166449	7.20038	26.1545	3.44e-06	7.89e-05
SGPL1	10	70815961	70881173	+	7486	sphingosine-1-phosphate lyase 1 [Source:HGNC Symbol;Acc:HGNC:10817]	-0.194955	6.37022	26.1084	3.49e-06	8.01e-05
CSMD1	8	2935353	4994972	-	18705	CUB and Sushi multiple domains 1 [Source:HGNC Symbol;Acc:HGNC:14026]	-0.707173	2.40797	26.0853	3.52e-06	8.05e-05
SEM1	7	96481626	96709891	-	11490	SEM1, 26S proteasome complex subunit [Source:HGNC Symbol;Acc:HGNC:10845]	-0.213207	6.07837	26.084	3.53e-06	8.05e-05
ZNF578	19	52453553	52516882	+	11940	zinc finger protein 578 [Source:HGNC Symbol;Acc:HGNC:26449]	-0.48366	3.49397	26.0786	3.53e-06	8.06e-05
GPD2	2	156435290	156613735	+	7165	glycerol-3-phosphate dehydrogenase 2 [Source:HGNC Symbol;Acc:HGNC:4456]	0.206889	6.23968	26.0575	3.56e-06	8.11e-05
LIMD2	17	63695888	63701172	-	4751	LIM domain containing 2 [Source:HGNC Symbol;Acc:HGNC:28142]	0.227845	5.82284	25.9472	3.7e-06	8.42e-05
ETS2	21	38805307	38824955	+	4497	ETS proto-oncogene 2, transcription factor [Source:HGNC Symbol;Acc:HGNC:3489]	-0.231462	5.79391	25.878	3.8e-06	8.62e-05
NPM1	5	171387116	171411137	+	3828	nucleophosmin 1 [Source:HGNC Symbol;Acc:HGNC:7910]	-0.105892	11.1269	25.8447	3.84e-06	8.71e-05
ZDHHC13	11	19117099	19176422	+	7759	zinc finger DHHC-type containing 13 [Source:HGNC Symbol;Acc:HGNC:18413]	-0.315346	4.83158	25.8231	3.87e-06	8.77e-05
ADGRL1	19	14147743	14206187	-	8487	adhesion G protein-coupled receptor L1 [Source:HGNC Symbol;Acc:HGNC:20973]	-0.143903	7.90643	25.78	3.94e-06	8.89e-05
HIST1H1C	6	26055787	26056428	-	642	histone cluster 1 H1 family member c [Source:HGNC Symbol;Acc:HGNC:4716]	-0.589763	2.9445	25.7571	3.97e-06	8.95e-05
RNF40	16	30761745	30776307	+	6523	ring finger protein 40 [Source:HGNC Symbol;Acc:HGNC:16867]	0.215837	5.99182	25.7409	3.99e-06	8.98e-05
SPATS2	12	49366584	49527424	+	6840	spermatogenesis associated serine rich 2 [Source:HGNC Symbol;Acc:HGNC:18650]	0.282698	5.14155	25.7388	4e-06	8.98e-05
AP001505.1	21	44978832	44979274	+	443	novel transcript	-0.617302	2.8304	25.7313	4.01e-06	8.99e-05
MZT2B	2	130181737	130190729	+	1815	mitotic spindle organizing protein 2B [Source:HGNC Symbol;Acc:HGNC:25886]	0.320416	4.73412	25.7285	4.01e-06	8.99e-05
FXYD5	19	35154730	35169883	+	2993	FXYD domain containing ion transport regulator 5 [Source:HGNC Symbol;Acc:HGNC:4029]	-0.213486	6.11968	25.6616	4.11e-06	9.2e-05
SUCLA2	13	47745736	48037968	-	8928	succinate-CoA ligase ADP-forming beta subunit [Source:HGNC Symbol;Acc:HGNC:11448]	-0.199432	6.39681	25.6385	4.14e-06	9.26e-05
SNX2	5	122775079	122834543	+	8606	sorting nexin 2 [Source:HGNC Symbol;Acc:HGNC:11173]	-0.202724	6.2073	25.5743	4.24e-06	9.46e-05
WFDC2	20	45469753	45481532	+	1335	WAP four-disulfide core domain 2 [Source:HGNC Symbol;Acc:HGNC:15939]	-0.308915	4.90625	25.5532	4.27e-06	9.52e-05
BAZ2A	12	56595596	56636816	-	10918	bromodomain adjacent to zinc finger domain 2A [Source:HGNC Symbol;Acc:HGNC:962]	-0.138368	8.09808	25.5057	4.35e-06	9.66e-05
STOM	9	121338988	121370304	-	3198	stomatin [Source:HGNC Symbol;Acc:HGNC:3383]	-0.317677	5.02065	26.0104	4.4e-06	9.75e-05
DELE1	5	141923855	141942047	+	6000	DAP3 binding cell death enhancer 1 [Source:HGNC Symbol;Acc:HGNC:28969]	0.215749	5.97019	25.3744	4.56e-06	0.000101
DACH1	13	71437966	71867204	-	5401	dachshund family transcription factor 1 [Source:HGNC Symbol;Acc:HGNC:2663]	1.14647	1.11689	25.3537	4.6e-06	0.000101
DSP	6	7541617	7586714	+	10048	desmoplakin [Source:HGNC Symbol;Acc:HGNC:3052]	0.141974	7.99026	25.3352	4.63e-06	0.000102
DPEP1	16	89613308	89638456	+	2737	dipeptidase 1 [Source:HGNC Symbol;Acc:HGNC:3002]	0.592914	2.94033	25.1601	4.93e-06	0.000109
RASD2	22	35540831	35553999	+	3447	RASD family member 2 [Source:HGNC Symbol;Acc:HGNC:18229]	-0.562819	3.14172	25.1493	4.96e-06	0.000109
BMP7	20	57168753	57266641	-	5425	bone morphogenetic protein 7 [Source:HGNC Symbol;Acc:HGNC:1074]	-0.3416	4.49259	25.1388	4.97e-06	0.000109
PLBD2	12	113358566	113391629	+	5264	phospholipase B domain containing 2 [Source:HGNC Symbol;Acc:HGNC:27283]	-0.195114	6.33992	25.1337	4.98e-06	0.000109
SBF2	11	9778667	10294207	-	16767	SET binding factor 2 [Source:HGNC Symbol;Acc:HGNC:2135]	0.20228	6.2564	25.1174	5.01e-06	0.00011
USO1	4	75724593	75814286	+	4588	USO1 vesicle transport factor [Source:HGNC Symbol;Acc:HGNC:30904]	-0.133461	8.39613	25.0892	5.06e-06	0.000111
CHML	1	241628853	241640254	-	7661	CHM like, Rab escort protein 2 [Source:HGNC Symbol;Acc:HGNC:1941]	-0.150349	7.4583	25.0648	5.11e-06	0.000111
PCLAF	15	64364304	64387687	-	3741	PCNA clamp associated factor [Source:HGNC Symbol;Acc:HGNC:28961]	0.387957	4.10291	25.0571	5.12e-06	0.000112
NMRK2	19	3933103	3942416	+	1141	nicotinamide riboside kinase 2 [Source:HGNC Symbol;Acc:HGNC:17871]	-0.211755	6.01741	25.0389	5.16e-06	0.000112
TXNRD1	12	104215779	104350307	+	6710	thioredoxin reductase 1 [Source:HGNC Symbol;Acc:HGNC:12437]	0.144919	7.74186	24.9553	5.32e-06	0.000115
COL1A2	7	94394561	94431232	+	11156	collagen type I alpha 2 chain [Source:HGNC Symbol;Acc:HGNC:2198]	0.170388	7.28646	25.6504	5.4e-06	0.000117
POLR2A	17	7484366	7514616	+	8355	RNA polymerase II subunit A [Source:HGNC Symbol;Acc:HGNC:9187]	-0.124781	8.72931	24.9113	5.4e-06	0.000117
PLK1	16	23677656	23690367	+	4760	polo like kinase 1 [Source:HGNC Symbol;Acc:HGNC:9077]	-0.149039	7.73088	24.892	5.44e-06	0.000118
FSIP2	2	185738804	185833290	+	23585	fibrous sheath interacting protein 2 [Source:HGNC Symbol;Acc:HGNC:21675]	0.538722	3.13138	24.8761	5.47e-06	0.000118
NARS	18	57600656	57622213	-	4089	asparaginyl-tRNA synthetase [Source:HGNC Symbol;Acc:HGNC:7643]	-0.13612	8.28448	24.8501	5.53e-06	0.000119
NPC2	14	74476192	74494177	-	2749	NPC intracellular cholesterol transporter 2 [Source:HGNC Symbol;Acc:HGNC:14537]	-0.181584	6.5845	24.8001	5.63e-06	0.000121
USP43	17	9644698	9729687	+	5084	ubiquitin specific peptidase 43 [Source:HGNC Symbol;Acc:HGNC:20072]	-0.466188	3.62054	24.7839	5.66e-06	0.000121
TANC1	2	158968640	159232659	+	14915	tetratricopeptide repeat, ankyrin repeat and coiled-coil containing 1 [Source:HGNC Symbol;Acc:HGNC:29364]	0.351022	4.44241	24.7767	5.68e-06	0.000121
KIAA1522	1	32741830	32774970	+	6020	KIAA1522 [Source:HGNC Symbol;Acc:HGNC:29301]	-0.152571	7.56205	24.7748	5.68e-06	0.000121
CACNA1H	16	1153106	1221771	+	8620	calcium voltage-gated channel subunit alpha1 H [Source:HGNC Symbol;Acc:HGNC:1395]	0.20759	6.17012	24.7539	5.73e-06	0.000122
REST	4	56907876	56966678	+	7983	RE1 silencing transcription factor [Source:HGNC Symbol;Acc:HGNC:9966]	-0.196975	6.2529	24.7498	5.73e-06	0.000122
USF3	3	113648385	113696646	-	13738	upstream transcription factor family member 3 [Source:HGNC Symbol;Acc:HGNC:30494]	-0.297084	4.9361	24.7233	5.79e-06	0.000123
TBC1D16	17	79932343	80035872	-	11579	TBC1 domain family member 16 [Source:HGNC Symbol;Acc:HGNC:28356]	0.138052	8.12497	24.6792	5.88e-06	0.000125
PGM1	1	63593411	63660245	+	4077	phosphoglucomutase 1 [Source:HGNC Symbol;Acc:HGNC:8905]	-0.189861	6.36625	24.6757	5.89e-06	0.000125
RASSF4	10	44959407	44995891	+	9481	Ras association domain family member 4 [Source:HGNC Symbol;Acc:HGNC:20793]	-0.486642	3.54318	24.6687	5.92e-06	0.000125
UVSSA	4	1347266	1395992	+	15773	UV stimulated scaffold protein A [Source:HGNC Symbol;Acc:HGNC:29304]	0.432856	3.78481	24.551	6.17e-06	0.00013
GABBR1	CHR_HSCHR6_MHC_QBL_CTG1	29555518	29633080	-	8468	gamma-aminobutyric acid type B receptor subunit 1 [Source:HGNC Symbol;Acc:HGNC:4070]	0.232453	5.75407	24.497	6.29e-06	0.000133
CYFIP2	5	157266079	157395595	+	10498	cytoplasmic FMR1 interacting protein 2 [Source:HGNC Symbol;Acc:HGNC:13760]	0.174247	6.96686	24.7305	6.34e-06	0.000134
DDHD2	8	38225218	38275558	+	10686	DDHD domain containing 2 [Source:HGNC Symbol;Acc:HGNC:29106]	0.316889	4.78173	24.4714	6.35e-06	0.000134
CLU	8	27596917	27615031	-	6616	clusterin [Source:HGNC Symbol;Acc:HGNC:2095]	-0.150588	7.48444	24.4401	6.43e-06	0.000135
PYCR3	CHR_HSCHR8_3_CTG7	143603913	143609773	-	3947	pyrroline-5-carboxylate reductase 3 [Source:NCBI gene;Acc:65263]	0.484276	3.34782	24.4368	6.43e-06	0.000135
NBEA	13	34942287	35673022	+	11949	neurobeachin [Source:HGNC Symbol;Acc:HGNC:7648]	0.218679	5.95673	24.4163	6.48e-06	0.000136
LRAT	4	154626945	154753120	+	7535	lecithin retinol acyltransferase [Source:HGNC Symbol;Acc:HGNC:6685]	0.376675	4.10094	24.3671	6.6e-06	0.000138
CFAP298	21	32592079	32612603	-	5403	cilia and flagella associated protein 298 [Source:HGNC Symbol;Acc:HGNC:1301]	-0.281756	5.34053	24.8487	6.63e-06	0.000138
SIX4	14	60709539	60724351	-	6771	SIX homeobox 4 [Source:HGNC Symbol;Acc:HGNC:10890]	0.233073	5.65962	24.3189	6.72e-06	0.00014
HSPG2	1	21822244	21937310	-	18118	heparan sulfate proteoglycan 2 [Source:HGNC Symbol;Acc:HGNC:5273]	0.153653	7.98958	25.4807	6.76e-06	0.000141
NYNRIN	14	24399003	24419283	+	7733	NYN domain and retroviral integrase containing [Source:HGNC Symbol;Acc:HGNC:20165]	-0.249265	6.399	29.7588	7.01e-06	0.000145
COL4A1	13	110148963	110307157	-	14662	collagen type IV alpha 1 chain [Source:HGNC Symbol;Acc:HGNC:2202]	0.143653	8.21324	24.6703	7.24e-06	0.00015
EPB41L2	6	130839347	131063322	-	10320	erythrocyte membrane protein band 4.1 like 2 [Source:HGNC Symbol;Acc:HGNC:3379]	0.149819	7.52284	24.0636	7.39e-06	0.000153
ELL2	5	95885098	95961851	-	7108	elongation factor for RNA polymerase II 2 [Source:HGNC Symbol;Acc:HGNC:17064]	-0.273383	5.1937	24.0505	7.42e-06	0.000153
CRNKL1	20	20034368	20056046	-	4567	crooked neck pre-mRNA splicing factor 1 [Source:HGNC Symbol;Acc:HGNC:15762]	-0.245024	5.55634	24.0322	7.47e-06	0.000154
UGT3A2	5	36035021	36071358	-	2683	UDP glycosyltransferase family 3 member A2 [Source:HGNC Symbol;Acc:HGNC:27266]	-0.30143	4.92018	24.022	7.5e-06	0.000154
ACOX1	17	75941507	75979177	-	8286	acyl-CoA oxidase 1 [Source:HGNC Symbol;Acc:HGNC:119]	-0.307061	4.93338	24.0721	7.54e-06	0.000155
PKP2	12	32790745	32896840	-	7043	plakophilin 2 [Source:HGNC Symbol;Acc:HGNC:9024]	-0.203824	6.06781	23.9909	7.59e-06	0.000155
VPS13A	9	77177353	77421541	+	20196	vacuolar protein sorting 13 homolog A [Source:HGNC Symbol;Acc:HGNC:1908]	0.17818	6.61261	23.9886	7.6e-06	0.000155
ST8SIA3	18	57352557	57371731	+	10324	ST8 alpha-N-acetyl-neuraminide alpha-2,8-sialyltransferase 3 [Source:HGNC Symbol;Acc:HGNC:14269]	-0.494304	3.40244	23.9231	7.78e-06	0.000159
NPDC1	9	137039463	137046179	-	2720	neural proliferation, differentiation and control 1 [Source:HGNC Symbol;Acc:HGNC:7899]	0.267956	5.26024	23.8858	7.89e-06	0.000161
B3GALT6	1	1232226	1235041	+	2816	beta-1,3-galactosyltransferase 6 [Source:HGNC Symbol;Acc:HGNC:17978]	0.315657	4.70817	23.854	7.99e-06	0.000163
B4GALT4	3	119211732	119240946	-	6988	beta-1,4-galactosyltransferase 4 [Source:HGNC Symbol;Acc:HGNC:927]	-0.227064	5.7511	23.85	8e-06	0.000163
SRSF12	6	89095959	89118071	-	4538	serine and arginine rich splicing factor 12 [Source:HGNC Symbol;Acc:HGNC:21220]	0.648354	2.48191	23.7613	8.27e-06	0.000168
EXOC6B	2	72175984	72826041	-	10197	exocyst complex component 6B [Source:HGNC Symbol;Acc:HGNC:17085]	0.208464	6.03515	23.7373	8.34e-06	0.000169
SESTD1	2	179101678	179264832	-	11405	SEC14 and spectrin domain containing 1 [Source:HGNC Symbol;Acc:HGNC:18379]	0.235919	5.60587	23.6904	8.49e-06	0.000172
CLC	19	39731255	39738029	-	631	Charcot-Leyden crystal galectin [Source:HGNC Symbol;Acc:HGNC:2014]	-0.658472	2.52566	23.6849	8.5e-06	0.000172
CA4	17	60149942	60170899	+	2418	carbonic anhydrase 4 [Source:HGNC Symbol;Acc:HGNC:1375]	-1.00195	1.38856	23.6623	8.58e-06	0.000173
RIOK2	5	97160867	97183247	-	5489	RIO kinase 2 [Source:HGNC Symbol;Acc:HGNC:18999]	-0.307332	4.80415	23.6607	8.58e-06	0.000173
TCF7L1	2	85133392	85310387	+	4431	transcription factor 7 like 1 [Source:HGNC Symbol;Acc:HGNC:11640]	-0.136641	7.87548	23.6564	8.6e-06	0.000173
NPTXR	22	38818452	38844028	-	5830	neuronal pentraxin receptor [Source:HGNC Symbol;Acc:HGNC:7954]	-0.353993	4.2998	23.6444	8.63e-06	0.000174
FAM84B	8	126552443	126558478	-	5734	family with sequence similarity 84 member B [Source:HGNC Symbol;Acc:HGNC:24166]	-0.189123	6.29867	23.5896	8.81e-06	0.000177
ITPR2	12	26335352	26833194	-	13909	inositol 1,4,5-trisphosphate receptor type 2 [Source:HGNC Symbol;Acc:HGNC:6181]	0.180731	6.78947	23.9848	8.92e-06	0.000179
TXNIP	1	145992435	145996600	-	3625	thioredoxin interacting protein [Source:HGNC Symbol;Acc:HGNC:16952]	1.09792	2.56879	37.4586	9.03e-06	0.000181
NABP2	12	56222015	56229854	+	2201	nucleic acid binding protein 2 [Source:HGNC Symbol;Acc:HGNC:28412]	0.251431	5.40657	23.5206	9.04e-06	0.000181
MRPL51	12	6491886	6493841	-	1388	mitochondrial ribosomal protein L51 [Source:HGNC Symbol;Acc:HGNC:14044]	-0.169443	6.75434	23.5143	9.06e-06	0.000181
KRBA1	7	149714781	149734575	+	5337	KRAB-A domain containing 1 [Source:HGNC Symbol;Acc:HGNC:22228]	0.421489	3.82986	23.5044	9.1e-06	0.000182
SUGT1	13	52652709	52700909	+	15102	SGT1 homolog, MIS12 kinetochore complex assembly cochaperone [Source:HGNC Symbol;Acc:HGNC:16987]	-0.203104	6.07735	23.4899	9.15e-06	0.000182
HMCN2	9	130265882	130434123	+	20363	hemicentin 2 [Source:HGNC Symbol;Acc:HGNC:21293]	0.426327	3.67642	23.4561	9.26e-06	0.000184
TAP1	CHR_HSCHR6_MHC_SSTO_CTG1	32935926	32944695	-	4805	transporter 1, ATP binding cassette subfamily B member [Source:HGNC Symbol;Acc:HGNC:43]	-0.351409	4.40762	23.4446	9.3e-06	0.000185
PPP1R3B	8	9136255	9151574	-	5738	protein phosphatase 1 regulatory subunit 3B [Source:HGNC Symbol;Acc:HGNC:14942]	-0.249575	5.49723	23.4223	9.38e-06	0.000186
PTAR1	9	69709522	69760011	-	12252	protein prenyltransferase alpha subunit repeat containing 1 [Source:HGNC Symbol;Acc:HGNC:30449]	-0.160617	7.34087	23.7975	9.39e-06	0.000186
SNX9	6	157700387	157945077	+	4637	sorting nexin 9 [Source:HGNC Symbol;Acc:HGNC:14973]	0.227474	5.76942	23.3959	9.47e-06	0.000188
ABCA3	16	2275881	2340746	-	7804	ATP binding cassette subfamily A member 3 [Source:HGNC Symbol;Acc:HGNC:33]	0.331328	4.49105	23.369	9.57e-06	0.000189
TRIM6	11	5596109	5612958	+	3964	tripartite motif containing 6 [Source:HGNC Symbol;Acc:HGNC:16277]	-0.341772	4.53281	23.3668	9.58e-06	0.000189
TSKU	11	76782251	76798153	+	4013	tsukushi, small leucine rich proteoglycan [Source:HGNC Symbol;Acc:HGNC:28850]	0.251389	5.36039	23.3361	9.69e-06	0.000191
HNRNPA2B1	7	26173057	26201529	-	9267	heterogeneous nuclear ribonucleoprotein A2/B1 [Source:HGNC Symbol;Acc:HGNC:5033]	-0.103661	10.7971	23.3203	9.75e-06	0.000192
TMEM245	9	109015135	109119947	-	9503	transmembrane protein 245 [Source:HGNC Symbol;Acc:HGNC:1363]	0.148982	7.2953	23.3173	9.76e-06	0.000192
AC011462.1	19	41301587	41353911	-	3238	transforming growth factor beta 1 [Source:NCBI gene;Acc:7040]	-0.345696	4.42046	23.3062	9.8e-06	0.000192
USP51	X	55484616	55489202	-	4407	ubiquitin specific peptidase 51 [Source:HGNC Symbol;Acc:HGNC:23086]	-0.44966	3.53178	23.2917	9.85e-06	0.000193
EPOP	17	38671703	38675421	-	3719	elongin BC and polycomb repressive complex 2 associated protein [Source:HGNC Symbol;Acc:HGNC:34493]	0.643052	2.47699	23.2732	9.92e-06	0.000194
DLGAP4	20	36306336	36528637	+	8789	DLG associated protein 4 [Source:HGNC Symbol;Acc:HGNC:24476]	-0.199641	6.08668	23.2396	1e-05	0.000196
CBWD1	9	121038	179147	-	14170	COBW domain containing 1 [Source:HGNC Symbol;Acc:HGNC:17134]	-0.346748	4.3479	23.2394	1e-05	0.000196
CTXN1	19	7924491	7926135	-	1237	cortexin 1 [Source:HGNC Symbol;Acc:HGNC:31108]	0.22566	5.68239	23.2021	1.02e-05	0.000199
HSPA14	10	14838306	14871741	+	7108	heat shock protein family A (Hsp70) member 14 [Source:HGNC Symbol;Acc:HGNC:29526]	-0.271846	5.86655	27.0736	1.03e-05	0.0002
NBEAL2	3	46979683	47009704	+	12041	neurobeachin like 2 [Source:HGNC Symbol;Acc:HGNC:31928]	0.194655	6.21546	23.0619	1.07e-05	0.000209
VPS13B	8	99013266	99877580	+	16716	vacuolar protein sorting 13 homolog B [Source:HGNC Symbol;Acc:HGNC:2183]	0.260007	5.41407	23.1491	1.08e-05	0.000209
CEP170B	14	104865268	104896770	+	7211	centrosomal protein 170B [Source:HGNC Symbol;Acc:HGNC:20362]	0.166512	6.76931	23.0188	1.09e-05	0.000212
EXOC7	17	76081016	76121576	-	10116	exocyst complex component 7 [Source:HGNC Symbol;Acc:HGNC:23214]	0.202377	6.0154	22.9636	1.11e-05	0.000216
STAT6	12	57095408	57132139	-	7298	signal transducer and activator of transcription 6 [Source:HGNC Symbol;Acc:HGNC:11368]	0.197305	6.12303	22.9602	1.12e-05	0.000216
CCDC47	17	63745255	63776351	-	4354	coiled-coil domain containing 47 [Source:HGNC Symbol;Acc:HGNC:24856]	-0.176826	6.53878	22.9314	1.13e-05	0.000218
NEGR1	1	71395943	72282539	-	13208	neuronal growth regulator 1 [Source:HGNC Symbol;Acc:HGNC:17302]	0.806047	1.85414	22.916	1.13e-05	0.000219
FANCI	15	89243949	89317261	+	7766	FA complementation group I [Source:HGNC Symbol;Acc:HGNC:25568]	0.160882	6.89525	22.916	1.13e-05	0.000219
DOCK1	10	126905409	127452517	+	8142	dedicator of cytokinesis 1 [Source:HGNC Symbol;Acc:HGNC:2987]	0.162787	6.85449	22.907	1.14e-05	0.000219
FEZF1	7	122301303	122310691	-	2942	FEZ family zinc finger 1 [Source:HGNC Symbol;Acc:HGNC:22788]	1.11609	1.03667	22.9009	1.14e-05	0.000219
HIVEP1	6	12008762	12164999	+	11005	human immunodeficiency virus type I enhancer binding protein 1 [Source:HGNC Symbol;Acc:HGNC:4920]	0.305939	4.77124	22.845	1.17e-05	0.000224
DMXL2	15	51447711	51622833	-	13807	Dmx like 2 [Source:HGNC Symbol;Acc:HGNC:2938]	0.281516	5.01435	22.8262	1.17e-05	0.000225
PTN	7	137227341	137343865	-	1713	pleiotrophin [Source:HGNC Symbol;Acc:HGNC:9630]	0.2764	5.01763	22.8056	1.18e-05	0.000226
MT-CO1	MT	5904	7445	+	1542	mitochondrially encoded cytochrome c oxidase I [Source:HGNC Symbol;Acc:HGNC:7419]	-0.0912577	12.7512	22.8053	1.18e-05	0.000226
PLAU	10	73909177	73917496	+	2949	plasminogen activator, urokinase [Source:HGNC Symbol;Acc:HGNC:9052]	0.319737	4.80087	23.2155	1.19e-05	0.000228
FKBP4	12	2794970	2805423	+	5163	FKBP prolyl isomerase 4 [Source:HGNC Symbol;Acc:HGNC:3720]	-0.12146	8.75438	22.7744	1.2e-05	0.000228
TMEM121	14	105526583	105530202	+	1924	transmembrane protein 121 [Source:HGNC Symbol;Acc:HGNC:20511]	1.4499	0.409561	22.7661	1.2e-05	0.000228
STIM1	11	3854527	4093210	+	7130	stromal interaction molecule 1 [Source:HGNC Symbol;Acc:HGNC:11386]	-0.284145	4.90915	22.7551	1.21e-05	0.000229
STARD9	15	42575606	42720998	+	20776	StAR related lipid transfer domain containing 9 [Source:HGNC Symbol;Acc:HGNC:19162]	0.429018	3.62875	22.7524	1.21e-05	0.000229
EHBP1L1	11	65576046	65592650	+	6733	EH domain binding protein 1 like 1 [Source:HGNC Symbol;Acc:HGNC:30682]	0.417095	3.73396	22.7513	1.21e-05	0.000229
RPS24	10	78033732	78056813	+	7857	ribosomal protein S24 [Source:HGNC Symbol;Acc:HGNC:10411]	-0.11411	9.36918	22.6417	1.26e-05	0.000238192
USP28	11	113797874	113875570	-	5719	ubiquitin specific peptidase 28 [Source:HGNC Symbol;Acc:HGNC:12625]	-0.145946	7.4837	22.5899	1.28e-05	0.000242
BAP1	3	52401008	52410008	-	4718	BRCA1 associated protein 1 [Source:HGNC Symbol;Acc:HGNC:950]	0.162279	6.79758	22.5877	1.28e-05	0.000242
AHCTF1	1	246839098	246931967	-	9598	AT-hook containing transcription factor 1 [Source:HGNC Symbol;Acc:HGNC:24618]	0.167334	6.79439	22.5802	1.29e-05	0.000243
SFT2D2	1	168225938	168253021	+	11217	SFT2 domain containing 2 [Source:HGNC Symbol;Acc:HGNC:25140]	-0.400624	3.85226	22.5799	1.29e-05	0.000243
AC007326.5	22	18936411	18947741	+	1664	novel transcript	-0.751663	2.15397	22.547	1.3e-05	0.000245
FAM157A	3	198153287	198222513	+	7091	family with sequence similarity 157 member A [Source:HGNC Symbol;Acc:HGNC:34079]	0.636758	2.56589	22.5153	1.32e-05	0.000248
TMEM167A	5	83052846	83077863	-	4865	transmembrane protein 167A [Source:HGNC Symbol;Acc:HGNC:28330]	-0.134998	7.83801	22.5134	1.32e-05	0.000248
ZNF100	CHR_HSCHR19_2_CTG2	21732245	21777028	-	6558	zinc finger protein 100 [Source:HGNC Symbol;Acc:HGNC:12880]	-0.388004	4.10487	22.6185	1.33e-05	0.000249
APLP2	11	130068147	130144811	+	7463	amyloid beta precursor like protein 2 [Source:HGNC Symbol;Acc:HGNC:598]	0.11449	9.13565	22.4908	1.33e-05	0.000249
NAB1	2	190646746	190692766	+	4887	NGFI-A binding protein 1 [Source:HGNC Symbol;Acc:HGNC:7626]	0.25385	5.2852	22.4881	1.33e-05	0.000249
ADAMTS19	5	129460281	129738683	+	5392	ADAM metallopeptidase with thrombospondin type 1 motif 19 [Source:HGNC Symbol;Acc:HGNC:17111]	0.307708	5.71663	28.5323	1.34e-05	0.000249
SGK1	6	134169246	134318112	-	9992	serum/glucocorticoid regulated kinase 1 [Source:HGNC Symbol;Acc:HGNC:10810]	-0.363129	4.19117	22.4678	1.34e-05	0.00025
SLC20A1	2	112645939	112663825	+	5493	solute carrier family 20 member 1 [Source:HGNC Symbol;Acc:HGNC:10946]	-0.166408	6.75281	22.465	1.35e-05	0.00025
MRS2	6	24402908	24426194	+	5133	magnesium transporter MRS2 [Source:HGNC Symbol;Acc:HGNC:13785]	-0.154178	7.06404	22.4377	1.36e-05	0.000252
ZNF770	15	34978341	34988287	-	5439	zinc finger protein 770 [Source:HGNC Symbol;Acc:HGNC:26061]	-0.183556	6.57177	22.6531	1.36e-05	0.000252
CHST1	11	45647689	45665622	-	4666	carbohydrate sulfotransferase 1 [Source:HGNC Symbol;Acc:HGNC:1969]	-0.710283	2.16549	22.4004	1.38e-05	0.000256
PEG10	7	94656325	94669695	+	6689	paternally expressed 10 [Source:HGNC Symbol;Acc:HGNC:14005]	0.138183	7.831	22.3832	1.39e-05	0.000257
CYBA	16	88643289	88651054	-	3253	cytochrome b-245 alpha chain [Source:HGNC Symbol;Acc:HGNC:2577]	0.170776	6.61101	22.3823	1.39e-05	0.000257
PQBP1	X	48890197	48903143	+	2835	polyglutamine binding protein 1 [Source:HGNC Symbol;Acc:HGNC:9330]	-0.216336	5.86861	22.3612	1.4e-05	0.000258
IL13RA1	X	118727133	118794535	+	4650	interleukin 13 receptor subunit alpha 1 [Source:HGNC Symbol;Acc:HGNC:5974]	0.358207	4.25143	22.3586	1.4e-05	0.000258
AP001324.1	11	74745716	74746114	-	399	ribosomal protein S12 (RPS12) pseudogene	0.261822	5.14414	22.3087	1.43e-05	0.000263
SH3D19	4	151102751	151325632	-	7789	SH3 domain containing 19 [Source:HGNC Symbol;Acc:HGNC:30418]	0.15837	6.95527	22.2937	1.44e-05	0.000264
RELB	19	45001449	45038198	+	3016	RELB proto-oncogene, NF-kB subunit [Source:HGNC Symbol;Acc:HGNC:9956]	-0.391784	4.00131	22.2914	1.44e-05	0.000264
MCM7	7	100092728	100101940	-	4386	minichromosome maintenance complex component 7 [Source:HGNC Symbol;Acc:HGNC:6950]	0.115516	8.88811	22.2877	1.44e-05	0.000264
BCL2L1	20	31664452	31723989	-	3314	BCL2 like 1 [Source:HGNC Symbol;Acc:HGNC:992]	-0.189031	6.18339	22.2409	1.46e-05	0.000268
RBM47	4	40423267	40630875	-	8544	RNA binding motif protein 47 [Source:HGNC Symbol;Acc:HGNC:30358]	0.163151	6.76237	22.2372	1.47e-05	0.000268
SNRPD1	18	21612314	21633524	+	4862	small nuclear ribonucleoprotein D1 polypeptide [Source:HGNC Symbol;Acc:HGNC:11158]	-0.166314	6.85778	22.2265	1.47e-05	0.000269
PFKM	12	48105139	48146404	+	7246	phosphofructokinase, muscle [Source:HGNC Symbol;Acc:HGNC:8877]	-0.15762	6.92653	22.2228	1.47e-05	0.000269
DNMBP	10	99875577	100009947	-	8489	dynamin binding protein [Source:HGNC Symbol;Acc:HGNC:30373]	-0.230393	5.74692	22.26	1.52e-05	0.000276
PCDHGB7	5	141417645	141512979	+	4966	protocadherin gamma subfamily B, 7 [Source:HGNC Symbol;Acc:HGNC:8714]	0.507724	3.15452	22.1435	1.52e-05	0.000276
CSE1L	20	49046246	49096960	+	3800	chromosome segregation 1 like [Source:HGNC Symbol;Acc:HGNC:2431]	-0.121987	8.70581	22.0855	1.55e-05	0.000282
HM13	20	31514410	31577923	+	10805	histocompatibility minor 13 [Source:HGNC Symbol;Acc:HGNC:16435]	-0.172089	6.56894	22.0822	1.56e-05	0.000282
CHORDC1	11	90200429	90223077	-	11099	cysteine and histidine rich domain containing 1 [Source:HGNC Symbol;Acc:HGNC:14525]	-0.186584	6.3572	22.0774	1.56e-05	0.000282
VGLL4	3	11556069	11771350	-	7228	vestigial like family member 4 [Source:HGNC Symbol;Acc:HGNC:28966]	0.273513	5.08011	22.057	1.57e-05	0.000284
MDN1	6	89642498	89819794	-	18674	midasin AAA ATPase 1 [Source:HGNC Symbol;Acc:HGNC:18302]	0.123472	9.30924	22.9	1.57e-05	0.000284
FYTTD1	3	197737179	197787596	+	7897	forty-two-three domain containing 1 [Source:HGNC Symbol;Acc:HGNC:25407]	0.2563	5.2454	22.0395	1.58e-05	0.000285
PKD1	16	2088710	2135898	-	18532	polycystin 1, transient receptor potential channel interacting [Source:HGNC Symbol;Acc:HGNC:9008]	0.228406	5.66581	22.0395	1.58e-05	0.000285
SLC9B2	4	103019868	103085829	-	5374	solute carrier family 9 member B2 [Source:HGNC Symbol;Acc:HGNC:25143]	0.586822	2.61776	21.9109	1.66e-05	0.000299
CELF1	11	47465933	47565569	-	10452	CUGBP Elav-like family member 1 [Source:HGNC Symbol;Acc:HGNC:2549]	-0.135953	7.63613	21.822	1.72e-05	0.000309
KIZ	20	21125983	21246622	+	5207	kizuna centrosomal protein [Source:HGNC Symbol;Acc:HGNC:15865]	-0.270773	5.01524	21.8133	1.72e-05	0.00031
SFXN5	2	72942036	73075619	-	11087	sideroflexin 5 [Source:HGNC Symbol;Acc:HGNC:16073]	0.243801	5.3528	21.8024	1.73e-05	0.00031
FAM129B	9	127505339	127578989	-	4617	family with sequence similarity 129 member B [Source:HGNC Symbol;Acc:HGNC:25282]	0.142531	7.46174	21.8023	1.73e-05	0.00031
BEND4	4	42110853	42152878	-	8850	BEN domain containing 4 [Source:HGNC Symbol;Acc:HGNC:23815]	-0.215144	5.96747	22.0054	1.73e-05	0.00031
PNKP	19	49859882	49878351	-	4545	polynucleotide kinase 3'-phosphatase [Source:HGNC Symbol;Acc:HGNC:9154]	0.260621	5.11142	21.8008	1.73e-05	0.00031
DLAT	11	112024814	112064390	+	4831	dihydrolipoamide S-acetyltransferase [Source:HGNC Symbol;Acc:HGNC:2896]	-0.152339	7.00218	21.7833	1.74e-05	0.000311
DLGAP5	14	55148112	55191608	-	3597	DLG associated protein 5 [Source:HGNC Symbol;Acc:HGNC:16864]	-0.14204	7.65959	21.761	1.76e-05	0.000313
CLGN	4	140388453	140427661	-	2822	calmegin [Source:HGNC Symbol;Acc:HGNC:2060]	-0.728135	2.1184	21.7485	1.77e-05	0.000314
CSNK1G2	19	1941172	1981338	+	3781	casein kinase 1 gamma 2 [Source:HGNC Symbol;Acc:HGNC:2455]	0.134287	7.70627	21.7113	1.79e-05	0.000318
KPNA2	17	68035708	68046854	+	2963	karyopherin subunit alpha 2 [Source:HGNC Symbol;Acc:HGNC:6395]	-0.108675	9.42999	21.7058	1.8e-05	0.000319
ABLIM1	10	114431113	114768061	-	10231	actin binding LIM protein 1 [Source:HGNC Symbol;Acc:HGNC:78]	0.169574	6.72482	21.6651	1.82e-05	0.000322
PRKAR2B	7	107044705	107161811	+	4262	protein kinase cAMP-dependent type II regulatory subunit beta [Source:HGNC Symbol;Acc:HGNC:9392]	-0.208355	6.05617	21.8445	1.84e-05	0.000325
SNHG12	1	28578538	28583132	-	4266	small nucleolar RNA host gene 12 [Source:HGNC Symbol;Acc:HGNC:30062]	0.327076	4.41394	21.5932	1.88e-05	0.00033
MEGF8	19	42325609	42378769	+	11372	multiple EGF like domains 8 [Source:HGNC Symbol;Acc:HGNC:3233]	0.142333	7.40189	21.5932	1.88e-05	0.00033
FGF4	11	69771022	69775341	-	3165	fibroblast growth factor 4 [Source:HGNC Symbol;Acc:HGNC:3682]	-0.757121	1.93309	21.5698	1.89e-05	0.000333
MT-TE	MT	14674	14742	-	69	mitochondrially encoded tRNA-Glu (GAA/G) [Source:HGNC Symbol;Acc:HGNC:7479]	-0.798443	1.80478	21.5606	1.9e-05	0.000334
CLCN4	X	10156945	10237660	+	6789	chloride voltage-gated channel 4 [Source:HGNC Symbol;Acc:HGNC:2022]	-0.380019	3.96524	21.5239	1.93e-05	0.000338
TMSB15A	X	102513682	102516739	-	634	thymosin beta 15a [Source:HGNC Symbol;Acc:HGNC:30744]	0.308671	4.59269	21.4847	1.96e-05	0.000342
RFLNB	17	439978	445939	-	3621	refilin B [Source:HGNC Symbol;Acc:HGNC:28705]	-0.188836	6.41023	21.7827	1.97e-05	0.000345
CCDC169	13	36222008	36297840	-	8837	coiled-coil domain containing 169 [Source:HGNC Symbol;Acc:HGNC:34361]	-0.430127	3.64073	21.4219	2e-05	0.00035
AP2A2	11	924894	1012245	+	9638	adaptor related protein complex 2 subunit alpha 2 [Source:HGNC Symbol;Acc:HGNC:562]	0.204291	5.87309	21.3944	2.02e-05	0.000353
COL1A1	17	50183289	50201632	-	9819	collagen type I alpha 1 chain [Source:HGNC Symbol;Acc:HGNC:2197]	-0.249852	8.49297	40.8361	2.04e-05	0.000356
ABHD12B	14	50872053	50904970	+	4551	abhydrolase domain containing 12B [Source:HGNC Symbol;Acc:HGNC:19837]	-0.64686	2.43208	21.3634	2.05e-05	0.000356
SLC6A6	3	14402576	14489349	+	8254	solute carrier family 6 member 6 [Source:HGNC Symbol;Acc:HGNC:11052]	-0.133233	7.93489	21.3358	2.07e-05	0.00036
CPNE7	16	89575758	89597246	+	3058	copine 7 [Source:HGNC Symbol;Acc:HGNC:2320]	0.685965	2.17014	21.3255	2.08e-05	0.000361
STX1B	16	30989256	31010638	-	5206	syntaxin 1B [Source:HGNC Symbol;Acc:HGNC:18539]	-0.384427	3.92482	21.2791	2.12e-05	0.000367
ACVR1B	12	51951699	51997078	+	5658	activin A receptor type 1B [Source:HGNC Symbol;Acc:HGNC:172]	0.270156	4.9632	21.2532	2.14e-05	0.00037
DIXDC1	11	111927144	112022584	+	8509	DIX domain containing 1 [Source:HGNC Symbol;Acc:HGNC:23695]	-0.274876	4.94502	21.2452	2.14e-05	0.000371
SEPT6	X	119615724	119693370	-	6245	septin 6 [Source:HGNC Symbol;Acc:HGNC:15848]	-0.253684	5.16136	21.1804	2.2e-05	0.00038
ABCG2	4	88090150	88231628	-	5602	ATP binding cassette subfamily G member 2 (Junior blood group) [Source:HGNC Symbol;Acc:HGNC:74]	-0.759223	2.03501	21.173	2.2e-05	0.00038
NDFIP1	5	142108779	142154440	+	5747	Nedd4 family interacting protein 1 [Source:HGNC Symbol;Acc:HGNC:17592]	0.216705	5.83739	21.1973	2.23e-05	0.000384
WDR27	6	169457212	169702067	-	12610	WD repeat domain 27 [Source:HGNC Symbol;Acc:HGNC:21248]	0.280996	4.84111	21.12	2.25e-05	0.000387
NAGA	22	42058354	42070842	-	3706	alpha-N-acetylgalactosaminidase [Source:HGNC Symbol;Acc:HGNC:7631]	0.274131	4.89915	21.1022	2.27e-05	0.000389
FTSJ1	X	48476021	48486364	+	2872	FtsJ RNA methyltransferase homolog 1 [Source:HGNC Symbol;Acc:HGNC:13254]	-0.221113	5.66223	21.0837	2.28e-05	0.000392
RAB17	2	237574322	237601614	-	4761	RAB17, member RAS oncogene family [Source:HGNC Symbol;Acc:HGNC:16523]	-0.154401	7.50967	22.0434	2.29e-05	0.000392
BUB3	10	123154402	123170467	+	8175	BUB3, mitotic checkpoint protein [Source:HGNC Symbol;Acc:HGNC:1151]	0.139956	7.56313	21.0412	2.32e-05	0.000397
TEDC1	14	105489855	105499575	+	6698	tubulin epsilon and delta complex 1 [Source:HGNC Symbol;Acc:HGNC:20127]	0.376076	3.94068	21.0402	2.32e-05	0.000397
TKFC	11	61333210	61353295	+	8136	triokinase and FMN cyclase [Source:HGNC Symbol;Acc:HGNC:24552]	0.252905	5.16504	21.024	2.34e-05	0.000399
ANKRD12	18	9136228	9285985	+	12248	ankyrin repeat domain 12 [Source:HGNC Symbol;Acc:HGNC:29135]	-0.204335	5.922	20.9874	2.37e-05	0.000404
POMP	13	28659104	28678959	+	1462	proteasome maturation protein [Source:HGNC Symbol;Acc:HGNC:20330]	-0.171965	6.54268	20.9804	2.38e-05	0.000405
FBL	19	39834458	39846379	-	2138	fibrillarin [Source:HGNC Symbol;Acc:HGNC:3599]	-0.115044	8.71187	20.9703	2.38e-05	0.000406
DTL	1	212035553	212107400	+	4923	denticleless E3 ubiquitin protein ligase homolog [Source:HGNC Symbol;Acc:HGNC:30288]	0.16748	6.60599	20.9695	2.39e-05	0.000406
STAG3L4	7	67302621	67362950	+	3192	stromal antigen 3-like 4 (pseudogene) [Source:HGNC Symbol;Acc:HGNC:33887]	-0.595169	2.70413	20.9848	2.39e-05	0.000406
DVL2	17	7225342	7234517	-	5321	dishevelled segment polarity protein 2 [Source:HGNC Symbol;Acc:HGNC:3086]	0.215278	5.71809	20.938	2.41e-05	0.00041
ZNF641	12	48337180	48351414	-	8474	zinc finger protein 641 [Source:HGNC Symbol;Acc:HGNC:31834]	-0.500996	3.11522	20.9016	2.45e-05	0.000414
GRIN2A	16	9753404	10182754	-	16718	glutamate ionotropic receptor NMDA type subunit 2A [Source:HGNC Symbol;Acc:HGNC:4585]	-0.652069	2.29862	20.8944	2.46e-05	0.000415
REC8	14	24171853	24180257	+	3844	REC8 meiotic recombination protein [Source:HGNC Symbol;Acc:HGNC:16879]	0.330026	4.27793	20.8845	2.46e-05	0.000416
KLHL17	1	960584	965719	+	3402	kelch like family member 17 [Source:HGNC Symbol;Acc:HGNC:24023]	0.335374	4.27094	20.8757	2.47e-05	0.000417
GRIK3	1	36795527	37034515	-	10497	glutamate ionotropic receptor kainate type subunit 3 [Source:HGNC Symbol;Acc:HGNC:4581]	-0.547613	2.78942	20.8731	2.48e-05	0.000417
MAGED2	X	54807599	54816015	+	2943	MAGE family member D2 [Source:HGNC Symbol;Acc:HGNC:16353]	-0.141809	7.39379	20.8507	2.5e-05	0.00042
ELOF1	19	11551147	11559236	-	4173	elongation factor 1 homolog [Source:HGNC Symbol;Acc:HGNC:28691]	-0.190407	6.11165	20.8498	2.5e-05	0.00042
PDLIM1	10	95237572	95291012	-	2227	PDZ and LIM domain 1 [Source:HGNC Symbol;Acc:HGNC:2067]	-0.141124	7.55598	20.8166	2.53e-05	0.000425
LARGE1	22	33162226	33922841	-	10687	LARGE xylosyl- and glucuronyltransferase 1 [Source:HGNC Symbol;Acc:HGNC:6511]	-0.160143	6.70634	20.7969	2.55e-05	0.000428
RPL36AL	14	49618519	49620685	-	746	ribosomal protein L36a like [Source:HGNC Symbol;Acc:HGNC:10346]	-0.16067	6.6847	20.7868	2.56e-05	0.000429
JAM2	21	25639258	25717562	+	5947	junctional adhesion molecule 2 [Source:HGNC Symbol;Acc:HGNC:14686]	-0.396904	3.7538	20.7471	2.6e-05	0.000435
ARL5B	10	18659431	18681639	+	7170	ADP ribosylation factor like GTPase 5B [Source:HGNC Symbol;Acc:HGNC:23052]	-0.152104	6.94333	20.7175	2.63e-05	0.000439
SOX11	2	5692384	5701385	+	9002	SRY-box 11 [Source:HGNC Symbol;Acc:HGNC:11191]	-0.151922	6.90898	20.6897	2.66e-05	0.000444
RENBP	X	153935269	153944687	-	2047	renin binding protein [Source:HGNC Symbol;Acc:HGNC:9959]	-0.42369	3.61731	20.5988	2.75e-05	0.000459
OPA3	19	45527427	45602212	-	9999	OPA3, outer mitochondrial membrane lipid metabolism regulator [Source:HGNC Symbol;Acc:HGNC:8142]	-0.251674	5.14589	20.5425	2.82e-05	0.000469
COL5A1	9	134641774	134844843	+	11189	collagen type V alpha 1 chain [Source:HGNC Symbol;Acc:HGNC:2209]	0.306929	4.85023	21.2842	2.82e-05	0.000469
CRYZL1	21	33589341	33643926	-	6177	crystallin zeta like 1 [Source:HGNC Symbol;Acc:HGNC:2420]	-0.362702	4.11241	20.5235	2.84e-05	0.000471
ATP1A1	1	116372668	116410261	+	7277	ATPase Na+/K+ transporting subunit alpha 1 [Source:HGNC Symbol;Acc:HGNC:799]	-0.108214	9.23368	20.5131	2.85e-05	0.000472
NPC1	18	23506184	23586506	-	9705	NPC intracellular cholesterol transporter 1 [Source:HGNC Symbol;Acc:HGNC:7897]	-0.186949	6.1332	20.4847	2.88e-05	0.000477
SPTBN1	2	54456317	54671446	+	18473	spectrin beta, non-erythrocytic 1 [Source:HGNC Symbol;Acc:HGNC:11275]	0.111733	9.20268	20.4788	2.89e-05	0.000477
TP53BP1	15	43403061	43510728	-	12991	tumor protein p53 binding protein 1 [Source:HGNC Symbol;Acc:HGNC:11999]	0.189666	6.27579	20.6874	2.89e-05	0.000477
EXTL3	8	28600469	28755599	+	13220	exostosin like glycosyltransferase 3 [Source:HGNC Symbol;Acc:HGNC:3518]	0.131006	7.91291	20.4531	2.91e-05	0.00048
HMG20B	19	3572777	3579088	+	3857	high mobility group 20B [Source:HGNC Symbol;Acc:HGNC:5002]	0.153231	6.90828	20.4382	2.93e-05	0.000483
LEPR	1	65420652	65641559	+	11370	leptin receptor [Source:HGNC Symbol;Acc:HGNC:6554]	0.536998	2.80673	20.3875	2.99e-05	0.000492
LRRC8C	1	89633072	89769903	+	11724	leucine rich repeat containing 8 VRAC subunit C [Source:HGNC Symbol;Acc:HGNC:25075]	0.582703	2.63228	20.3837	2.99e-05	0.000492
CCDC141	2	178829757	179050086	-	15446	coiled-coil domain containing 141 [Source:HGNC Symbol;Acc:HGNC:26821]	-0.289678	4.68218	20.37	3.01e-05	0.000494
AACS	12	125065434	125143333	+	16039	acetoacetyl-CoA synthetase [Source:HGNC Symbol;Acc:HGNC:21298]	-0.168131	6.50284	20.366	3.02e-05	0.000494
RFX5	1	151340640	151347357	-	4586	regulatory factor X5 [Source:HGNC Symbol;Acc:HGNC:9986]	0.205526	5.89586	20.356	3.03e-05	0.000495
LPL	8	19901717	19967259	+	4131	lipoprotein lipase [Source:HGNC Symbol;Acc:HGNC:6677]	0.458376	3.32956	20.292	3.1e-05	0.000507
RESF1	12	31959370	31993107	+	6646	retroelement silencing factor 1 [Source:HGNC Symbol;Acc:HGNC:25559]	-0.157412	6.80412	20.2849	3.11e-05	0.000508
NR3C1	5	143277931	143435512	-	9161	nuclear receptor subfamily 3 group C member 1 [Source:HGNC Symbol;Acc:HGNC:7978]	0.39344	3.69748	20.2491	3.16e-05	0.000515
SEPT10	2	109542799	109614143	-	4251	septin 10 [Source:HGNC Symbol;Acc:HGNC:14349]	0.156554	6.8154	20.2374	3.17e-05	0.000517
EDIL3	5	83940554	84384880	-	5825	EGF like repeats and discoidin domains 3 [Source:HGNC Symbol;Acc:HGNC:3173]	0.178011	6.35905	20.2126	3.2e-05	0.000521
TMEM151B	6	44270466	44307506	+	5459	transmembrane protein 151B [Source:HGNC Symbol;Acc:HGNC:21315]	-0.307033	4.58905	20.2001	3.22e-05	0.000523
TCF4	18	55222331	55664787	-	27828	transcription factor 4 [Source:HGNC Symbol;Acc:HGNC:11634]	-0.161644	6.81201	20.2007	3.24e-05	0.000527
CDC5L	6	44387706	44450425	+	6241	cell division cycle 5 like [Source:HGNC Symbol;Acc:HGNC:1743]	-0.170148	6.62498	20.2641	3.26e-05	0.000528
SPTBN2	11	66685248	66729226	-	10072	spectrin beta, non-erythrocytic 2 [Source:HGNC Symbol;Acc:HGNC:11276]	0.17733	6.29974	20.1569	3.27e-05	0.00053
IFITM3	11	319676	327537	-	1151	interferon induced transmembrane protein 3 [Source:HGNC Symbol;Acc:HGNC:5414]	-0.135615	7.47402	20.1418	3.29e-05	0.000533
CDT1	16	88803789	88809258	+	2760	chromatin licensing and DNA replication factor 1 [Source:HGNC Symbol;Acc:HGNC:24576]	0.142693	7.13528	20.1225	3.32e-05	0.000536
MAP4	3	47850690	48089272	-	14943	microtubule associated protein 4 [Source:HGNC Symbol;Acc:HGNC:6862]	0.118774	8.79919	20.2843	3.32e-05	0.000536
DENND5B	12	31382226	31591136	-	11346	DENN domain containing 5B [Source:HGNC Symbol;Acc:HGNC:28338]	0.277877	5.0339	20.3873	3.34e-05	0.000539
GPRC5C	17	74424851	74451653	+	8005	G protein-coupled receptor class C group 5 member C [Source:HGNC Symbol;Acc:HGNC:13309]	-0.27347	4.86191	20.0984	3.35e-05	0.000539
KCTD8	4	44173903	44448809	-	2712	potassium channel tetramerization domain containing 8 [Source:HGNC Symbol;Acc:HGNC:22394]	0.663339	2.21025	20.0836	3.37e-05	0.000542
GRIA4	11	105609994	105982092	+	10083	glutamate ionotropic receptor AMPA type subunit 4 [Source:HGNC Symbol;Acc:HGNC:4574]	0.350117	4.11283	20.0695	3.39e-05	0.000544
GPC6	13	93226807	94408020	+	7122	glypican 6 [Source:HGNC Symbol;Acc:HGNC:4454]	0.721488	5.99945	76.3201	3.4e-05	0.000545
RAB15	14	64945814	64973226	-	5015	RAB15, member RAS oncogene family [Source:HGNC Symbol;Acc:HGNC:20150]	-0.165139	6.72099	20.1041	3.41e-05	0.000547
CCNL2	1	1385711	1399335	-	6857	cyclin L2 [Source:HGNC Symbol;Acc:HGNC:20570]	0.164994	6.54224	20.0355	3.43e-05	0.00055
GPAA1	8	144082590	144086216	+	3268	glycosylphosphatidylinositol anchor attachment 1 [Source:HGNC Symbol;Acc:HGNC:4446]	0.21278	5.65009	19.9999	3.48e-05	0.000557
HS6ST2	X	132626016	132961395	-	5002	heparan sulfate 6-O-sulfotransferase 2 [Source:HGNC Symbol;Acc:HGNC:19133]	0.411641	3.57351	19.9883	3.5e-05	0.000559
PRR14L	22	31676256	31750140	-	11809	proline rich 14 like [Source:HGNC Symbol;Acc:HGNC:28738]	-0.174587	6.35746	19.9661	3.53e-05	0.000563
NELL2	12	44508275	44921848	-	6424	neural EGFL like 2 [Source:HGNC Symbol;Acc:HGNC:7751]	0.19353	6.18343	20.2327	3.54e-05	0.000565
RASAL3	19	15451624	15464544	-	4654	RAS protein activator like 3 [Source:HGNC Symbol;Acc:HGNC:26129]	-0.608153	2.53729	19.9388	3.56e-05	0.000567
DIP2A	21	46458891	46570015	+	13758	disco interacting protein 2 homolog A [Source:HGNC Symbol;Acc:HGNC:17217]	-0.204512	5.79757	19.9136	3.6e-05	0.000572
PALM3	19	14053365	14059159	-	2533	paralemmin 3 [Source:HGNC Symbol;Acc:HGNC:33274]	-0.225025	5.47335	19.9036	3.61e-05	0.000574
BEND3	6	107065182	107115269	-	6839	BEN domain containing 3 [Source:HGNC Symbol;Acc:HGNC:23040]	-0.196267	5.94737	19.9004	3.62e-05	0.000574
RAB25	1	156061160	156070504	+	1689	RAB25, member RAS oncogene family [Source:HGNC Symbol;Acc:HGNC:18238]	0.27594	4.91211	19.8809	3.65e-05	0.000578
PGP	16	2211997	2214807	-	2727	phosphoglycolate phosphatase [Source:HGNC Symbol;Acc:HGNC:8909]	0.204957	5.79587	19.8786	3.65e-05	0.000578
CAVIN3	11	6318946	6320532	-	1557	caveolae associated protein 3 [Source:HGNC Symbol;Acc:HGNC:9400]	0.483399	3.05764	19.8235	3.73e-05	0.00059
BCL7A	12	122019422	122062044	+	6565	BCL7A, BAF complex component [Source:HGNC Symbol;Acc:HGNC:1004]	0.294169	4.62523	19.8108	3.75e-05	0.000592
MOV10	1	112673141	112700746	+	6509	Mov10 RISC complex RNA helicase [Source:HGNC Symbol;Acc:HGNC:7200]	-0.162305	6.58175	19.8081	3.75e-05	0.000592
EHBP1	2	62673851	63046487	+	8219	EH domain binding protein 1 [Source:HGNC Symbol;Acc:HGNC:29144]	0.18776	6.20404	19.8657	3.77e-05	0.000594
FABP5	8	81280536	81284777	+	1904	fatty acid binding protein 5 [Source:HGNC Symbol;Acc:HGNC:3560]	-0.201811	5.97698	19.8389	3.8e-05	0.000599
SEC24B	4	109433772	109540896	+	5219	SEC24 homolog B, COPII coat complex component [Source:HGNC Symbol;Acc:HGNC:10704]	0.214414	5.64356	19.7421	3.85e-05	0.000605
PRRC2A	CHR_HSCHR6_MHC_DBB_CTG1	31602891	31619942	+	9115	proline rich coiled-coil 2A [Source:HGNC Symbol;Acc:HGNC:13918]	-0.101564	9.62348	19.7395	3.86e-05	0.000605
CBLN1	16	49277917	49281838	-	2601	cerebellin 1 precursor [Source:HGNC Symbol;Acc:HGNC:1543]	-0.623279	2.37084	19.7295	3.87e-05	0.000607
IMPDH1	7	128392277	128410252	-	3662	inosine monophosphate dehydrogenase 1 [Source:HGNC Symbol;Acc:HGNC:6052]	0.215297	5.6312	19.7105	3.9e-05	0.000611
RNF187	1	228487382	228496188	+	3386	ring finger protein 187 [Source:HGNC Symbol;Acc:HGNC:27146]	-0.173104	6.32858	19.6993	3.92e-05	0.000613
CXXC5	5	139647299	139683882	+	3795	CXXC finger protein 5 [Source:HGNC Symbol;Acc:HGNC:26943]	0.144121	7.09341	19.6585	3.98e-05	0.000622
NOP53	19	47745546	47757058	+	5317	NOP53 ribosome biogenesis factor [Source:HGNC Symbol;Acc:HGNC:4333]	0.117859	8.23905	19.6237	4.04e-05	0.00063
TIMM17B	X	48893447	48898143	-	2562	translocase of inner mitochondrial membrane 17B [Source:HGNC Symbol;Acc:HGNC:17310]	-0.192226	6.00613	19.6102	4.06e-05	0.000632
LGALS3BP	17	78971238	78979947	-	3422	galectin 3 binding protein [Source:HGNC Symbol;Acc:HGNC:6564]	0.19316	5.93714	19.6054	4.06e-05	0.000632
C6orf48	CHR_HSCHR6_MHC_APD_CTG1	31901630	31906788	+	1801	chromosome 6 open reading frame 48 [Source:HGNC Symbol;Acc:HGNC:19078]	0.217191	5.58598	19.6039	4.07e-05	0.000632
KIAA1109	4	122152333	122362758	+	20470	KIAA1109 [Source:HGNC Symbol;Acc:HGNC:26953]	0.156329	6.66872	19.6021	4.07e-05	0.000632
FLT4	5	180601506	180649624	-	8852	fms related tyrosine kinase 4 [Source:HGNC Symbol;Acc:HGNC:3767]	0.341661	4.09086	19.5994	4.07e-05	0.000632
KBTBD8	3	66998307	67011210	+	4736	kelch repeat and BTB domain containing 8 [Source:HGNC Symbol;Acc:HGNC:30691]	-0.287909	4.73302	19.5678	4.13e-05	0.000639
ASAP2	2	9206765	9405683	+	7257	ArfGAP with SH3 domain, ankyrin repeat and PH domain 2 [Source:HGNC Symbol;Acc:HGNC:2721]	0.282844	4.67773	19.5652	4.13e-05	0.000639
LTBP1	2	32946953	33399509	+	7348	latent transforming growth factor beta binding protein 1 [Source:HGNC Symbol;Acc:HGNC:6714]	0.166696	6.47851	19.5364	4.18e-05	0.000646
GARS	7	30594838	30634033	+	3995	glycyl-tRNA synthetase [Source:HGNC Symbol;Acc:HGNC:4162]	-0.122621	8.28203	19.5116	4.22e-05	0.000652
NECAP2	1	16440721	16460078	+	5510	NECAP endocytosis associated 2 [Source:HGNC Symbol;Acc:HGNC:25528]	0.236039	5.25972	19.4729	4.28e-05	0.000661
RMND5A	2	86720291	86778041	+	6686	required for meiotic nuclear division 5 homolog A [Source:HGNC Symbol;Acc:HGNC:25850]	-0.148572	6.96456	19.4407	4.34e-05	0.000669
MAN2C1	15	75355207	75368612	-	9124	mannosidase alpha class 2C member 1 [Source:HGNC Symbol;Acc:HGNC:6827]	0.26199	4.92126	19.4099	4.39e-05	0.000676
SRSF6	20	43457896	43464243	+	4621	serine and arginine rich splicing factor 6 [Source:HGNC Symbol;Acc:HGNC:10788]	-0.138389	7.59014	19.563	4.41e-05	0.000679
ATP6V1E1	22	17592136	17628749	-	3143	ATPase H+ transporting V1 subunit E1 [Source:HGNC Symbol;Acc:HGNC:857]	-0.170609	6.31881	19.3883	4.43e-05	0.00068
GNL2	1	37566816	37595937	-	5747	G protein nucleolar 2 [Source:HGNC Symbol;Acc:HGNC:29925]	-0.141486	7.12377	19.3763	4.45e-05	0.000682
FAM217B	20	59933764	59948680	+	5373	family with sequence similarity 217 member B [Source:HGNC Symbol;Acc:HGNC:16170]	-0.268175	4.92622	19.3498	4.5e-05	0.000689
COX6B1	19	35648223	35658861	+	1548	cytochrome c oxidase subunit 6B1 [Source:HGNC Symbol;Acc:HGNC:2280]	-0.147202	7.00683	19.3481	4.5e-05	0.000689
NDUFV3	21	42879644	42913304	+	6342	NADH:ubiquinone oxidoreductase subunit V3 [Source:HGNC Symbol;Acc:HGNC:7719]	-0.215838	5.5627	19.3286	4.53e-05	0.000693
IDH3G	X	153785766	153794523	-	2717	isocitrate dehydrogenase 3 (NAD(+)) gamma [Source:HGNC Symbol;Acc:HGNC:5386]	0.310749	4.49461	19.3146	4.56e-05	0.000696
RTL5	X	72127110	72131901	-	4779	retrotransposon Gag like 5 [Source:HGNC Symbol;Acc:HGNC:29430]	0.658681	2.18166	19.3071	4.57e-05	0.000698
CLDN19	1	42733093	42740254	-	3602	claudin 19 [Source:HGNC Symbol;Acc:HGNC:2040]	-0.339923	4.14979	19.2766	4.63e-05	0.000705
CHST6	16	75472052	75495445	-	8620	carbohydrate sulfotransferase 6 [Source:HGNC Symbol;Acc:HGNC:6938]	-0.251948	5.06733	19.2599	4.66e-05	0.000709
CD151	11	832887	839831	+	3894	CD151 molecule (Raph blood group) [Source:HGNC Symbol;Acc:HGNC:1630]	0.154702	6.66046	19.2518	4.67e-05	0.000711
OLMALINC	10	100373513	100454043	+	7763	oligodendrocyte maturation-associated long intergenic non-coding RNA [Source:HGNC Symbol;Acc:HGNC:28060]	-0.272446	4.82879	19.2491	4.68e-05	0.000711
ZNF850	19	36714383	36772825	-	7850	zinc finger protein 850 [Source:HGNC Symbol;Acc:HGNC:27994]	-0.257396	5.11049	19.2402	4.7e-05	0.000713
JPH1	8	74234700	74321540	-	4590	junctophilin 1 [Source:HGNC Symbol;Acc:HGNC:14201]	0.240578	5.28582	19.2038	4.76e-05	0.000722
TET3G	TET3G	1	2517	+	2517	Transactivator for doxycycline	-0.114899	9.08996	19.5183	4.78e-05	0.000723
NDNF	4	121035613	121073021	-	3573	neuron derived neurotrophic factor [Source:HGNC Symbol;Acc:HGNC:26256]	1.11244	0.817195	19.1968	4.78e-05	0.000723
TTK	6	80003887	80042527	+	4579	TTK protein kinase [Source:HGNC Symbol;Acc:HGNC:12401]	-0.181678	6.23942	19.144	4.88e-05	0.000737
L3MBTL2	22	41205282	41231271	+	6374	L3MBTL2, polycomb repressive complex 1 subunit [Source:HGNC Symbol;Acc:HGNC:18594]	0.254036	5.02215	19.1319	4.9e-05	0.00074
TEK	9	27109141	27230174	+	4804	TEK receptor tyrosine kinase [Source:HGNC Symbol;Acc:HGNC:11724]	0.221224	5.51469	19.1251	4.92e-05	0.00074
DNAJC2	7	103312289	103344830	-	6706	DnaJ heat shock protein family (Hsp40) member C2 [Source:HGNC Symbol;Acc:HGNC:13192]	-0.212679	5.58104	19.1219	4.92e-05	0.00074
L3MBTL3	6	130013699	130141451	+	5113	L3MBTL3, histone methyl-lysine binding protein [Source:HGNC Symbol;Acc:HGNC:23035]	0.251198	5.16057	19.1202	4.93e-05	0.00074
RHPN1	8	143368876	143384221	+	4184	rhophilin Rho GTPase binding protein 1 [Source:HGNC Symbol;Acc:HGNC:19973]	0.296897	4.49568	19.1186	4.93e-05	0.00074
SLC35C1	11	45804072	45813015	+	4505	solute carrier family 35 member C1 [Source:HGNC Symbol;Acc:HGNC:20197]	-0.26815	4.88784	19.1174	4.93e-05	0.00074
SOCS3	17	78356778	78360077	-	2734	suppressor of cytokine signaling 3 [Source:HGNC Symbol;Acc:HGNC:19391]	0.265631	5.27074	20.0678	4.97e-05	0.000746
THOP1	19	2785503	2815807	+	7421	thimet oligopeptidase 1 [Source:HGNC Symbol;Acc:HGNC:11793]	0.154689	6.63929	19.0603	5.04e-05	0.000756
SNX17	2	27370496	27377535	+	3767	sorting nexin 17 [Source:HGNC Symbol;Acc:HGNC:14979]	0.178426	6.175	19.018	5.13e-05	0.000768
TNFRSF10B	8	23020133	23069031	-	5010	TNF receptor superfamily member 10b [Source:HGNC Symbol;Acc:HGNC:11905]	0.145966	7.0579	19.0083	5.15e-05	0.00077
ZDHHC20	13	21372573	21459370	-	5574	zinc finger DHHC-type containing 20 [Source:HGNC Symbol;Acc:HGNC:20749]	-0.149728	6.88712	18.9957	5.18e-05	0.000773
NTN1	17	9021510	9244000	+	6415	netrin 1 [Source:HGNC Symbol;Acc:HGNC:8029]	-0.3969	3.64557	18.9724	5.22e-05	0.000779
GRPR	X	16123556	16153021	+	1929	gastrin releasing peptide receptor [Source:HGNC Symbol;Acc:HGNC:4609]	0.346275	4.2033	19.0907	5.31e-05	0.000791
ADK	10	74151185	74709303	+	3184	adenosine kinase [Source:HGNC Symbol;Acc:HGNC:257]	0.263974	4.83949	18.9034	5.37e-05	0.0008
FNBP4	11	47716517	47767443	-	7596	formin binding protein 4 [Source:HGNC Symbol;Acc:HGNC:19752]	0.175441	6.2593	18.8123	5.57e-05	0.000827
EBP	X	48521799	48528716	+	1768	EBP, cholestenol delta-isomerase [Source:HGNC Symbol;Acc:HGNC:3133]	-0.245927	5.18563	18.8112	5.57e-05	0.000827
RAI2	X	17800049	17861337	-	2622	retinoic acid induced 2 [Source:HGNC Symbol;Acc:HGNC:9835]	-0.928949	1.34823	18.8096	5.57e-05	0.000827
FZD7	2	202034587	202038445	+	3859	frizzled class receptor 7 [Source:HGNC Symbol;Acc:HGNC:4045]	-0.105877	9.21406	18.8086	5.58e-05	0.000827
GPSM1	9	136327476	136359605	+	5138	G protein signaling modulator 1 [Source:HGNC Symbol;Acc:HGNC:17858]	0.260463	5.13933	19.0551	5.58e-05	0.000827
EPHA1	7	143390289	143408856	-	4697	EPH receptor A1 [Source:HGNC Symbol;Acc:HGNC:3385]	0.127717	7.76906	18.7745	5.65e-05	0.000837
PAK4	19	39125770	39182816	+	7115	p21 (RAC1) activated kinase 4 [Source:HGNC Symbol;Acc:HGNC:16059]	-0.144485	6.95921	18.7133	5.79e-05	0.000856
RPL13A	19	49487554	49492308	+	2369	ribosomal protein L13a [Source:HGNC Symbol;Acc:HGNC:10304]	0.0922375	10.9076	18.6753	5.88e-05	0.000868
AL157817.1	13	51180178	51180967	+	790	novel transcript	-0.369551	3.80799	18.6736	5.89e-05	0.000868
TMEM263	12	106955719	106978778	+	4768	transmembrane protein 263 [Source:HGNC Symbol;Acc:HGNC:28281]	-0.352663	4.13415	18.8261	5.89e-05	0.000868
CCDC50	3	191329085	191398659	+	9183	coiled-coil domain containing 50 [Source:HGNC Symbol;Acc:HGNC:18111]	0.231017	5.41023	18.6406	5.96e-05	0.000877
TSPYL1	6	116267760	116279903	-	7342	TSPY like 1 [Source:HGNC Symbol;Acc:HGNC:12382]	0.155308	6.57144	18.6135	6.03e-05	0.000886
EDRF1	10	125719515	125764143	+	7741	erythroid differentiation regulatory factor 1 [Source:HGNC Symbol;Acc:HGNC:24640]	0.220206	5.54411	18.6048	6.05e-05	0.000888
CDC42SE1	1	151050971	151070325	-	4184	CDC42 small effector 1 [Source:HGNC Symbol;Acc:HGNC:17719]	0.170935	6.36192	18.5526	6.18e-05	0.000906
SEPT11	4	76949703	77040384	+	9787	septin 11 [Source:HGNC Symbol;Acc:HGNC:25589]	0.132175	7.37205	18.4611	6.41e-05	0.000938
EDEM2	20	35115364	35147336	-	1884	ER degradation enhancing alpha-mannosidase like protein 2 [Source:HGNC Symbol;Acc:HGNC:15877]	-0.283522	4.64669	18.455	6.42e-05	0.000939
NDRG3	20	36651766	36746090	-	3260	NDRG family member 3 [Source:HGNC Symbol;Acc:HGNC:14462]	-0.236928	5.19968	18.4472	6.44e-05	0.000941
SLC25A1	22	19175581	19178739	-	1999	solute carrier family 25 member 1 [Source:HGNC Symbol;Acc:HGNC:10979]	-0.12477	7.6847	18.4388	6.47e-05	0.000943
FKBP10	17	41812680	41823217	+	4273	FKBP prolyl isomerase 10 [Source:HGNC Symbol;Acc:HGNC:18169]	0.122362	7.87065	18.4308	6.49e-05	0.000945
TDGF1	3	46574534	46582457	+	2489	teratocarcinoma-derived growth factor 1 [Source:HGNC Symbol;Acc:HGNC:11701]	-0.103505	9.04132	18.4261	6.5e-05	0.000946
GINS1	20	25407673	25452628	+	4130	GINS complex subunit 1 [Source:HGNC Symbol;Acc:HGNC:28980]	-0.159567	6.47531	18.4215	6.51e-05	0.000947
HINT1	5	131159027	131171735	-	1936	histidine triad nucleotide binding protein 1 [Source:HGNC Symbol;Acc:HGNC:4912]	0.130399	7.39875	18.3853	6.61e-05	0.00096
PELP1	17	4669774	4704337	-	6577	proline, glutamate and leucine rich protein 1 [Source:HGNC Symbol;Acc:HGNC:30134]	-0.121531	8.05184	18.3829	6.61e-05	0.00096
MT-TY	MT	5826	5891	-	66	mitochondrially encoded tRNA-Tyr (UAU/C) [Source:HGNC Symbol;Acc:HGNC:7502]	-0.499668	2.93294	18.3705	6.65e-05	0.000963
RPL14	3	40457292	40468587	+	8626	ribosomal protein L14 [Source:HGNC Symbol;Acc:HGNC:10305]	-0.101175	9.27483	18.3693	6.65e-05	0.000963
UNC13A	19	17601328	17688365	-	11188	unc-13 homolog A [Source:HGNC Symbol;Acc:HGNC:23150]	0.17984	6.13826	18.3166	6.79e-05	0.000982
GNAI2	3	50226292	50259362	+	7405	G protein subunit alpha i2 [Source:HGNC Symbol;Acc:HGNC:4385]	0.108197	8.61259	18.3039	6.83e-05	0.000986
CERS6	2	168455862	168775137	+	7241	ceramide synthase 6 [Source:HGNC Symbol;Acc:HGNC:23826]	0.224722	5.41914	18.2948	6.85e-05	0.000989
GAK	4	849276	932373	-	15155	cyclin G associated kinase [Source:HGNC Symbol;Acc:HGNC:4113]	0.161638	6.54096	18.2797	6.89e-05	0.000994
CPE	4	165361194	165498547	+	3119	carboxypeptidase E [Source:HGNC Symbol;Acc:HGNC:2303]	0.360139	3.89894	18.2756	6.9e-05	0.000994
POLQ	3	121431427	121546641	-	9382	DNA polymerase theta [Source:HGNC Symbol;Acc:HGNC:9186]	0.209555	5.65455	18.2688	6.92e-05	0.000995
FAT3	11	92352096	92896470	+	19280	FAT atypical cadherin 3 [Source:HGNC Symbol;Acc:HGNC:23112]	0.17126	6.38093	18.3142	6.92e-05	0.000995
BTF3	5	73498408	73505635	+	2467	basic transcription factor 3 [Source:HGNC Symbol;Acc:HGNC:1125]	-0.120753	7.92635	18.26	6.95e-05	0.000997
GCAT	22	37807905	37817176	+	2104	glycine C-acetyltransferase [Source:HGNC Symbol;Acc:HGNC:4188]	0.244535	5.17621	18.23	7.03e-05	0.00100854
CTPS1	1	40979335	41012565	+	11517	CTP synthase 1 [Source:HGNC Symbol;Acc:HGNC:2519]	0.141369	7.15145	18.1664	7.22e-05	0.00103371
SOCS1	16	11254405	11256200	-	1796	suppressor of cytokine signaling 1 [Source:HGNC Symbol;Acc:HGNC:19383]	-0.265074	5.46122	20.2696	7.27e-05	0.00103987
FGFBP3	10	91906589	91909483	-	2545	fibroblast growth factor binding protein 3 [Source:HGNC Symbol;Acc:HGNC:23428]	0.143298	7.16024	18.2492	7.3e-05	0.00104321
PC	11	66848417	66958439	-	7355	pyruvate carboxylase [Source:HGNC Symbol;Acc:HGNC:8636]	0.319018	4.25707	18.1021	7.41e-05	0.00105769
PHF8	X	53936676	54048958	-	9015	PHD finger protein 8 [Source:HGNC Symbol;Acc:HGNC:20672]	-0.198389	5.74357	18.0995	7.41e-05	0.00105774
LINC00649	21	33915534	33977691	+	14336	long intergenic non-protein coding RNA 649 [Source:HGNC Symbol;Acc:HGNC:44305]	-0.378325	3.67875	18.0529	7.55e-05	0.00107676
KDM4A	1	43650149	43705518	+	5184	lysine demethylase 4A [Source:HGNC Symbol;Acc:HGNC:22978]	-0.158573	6.58203	18.0408	7.59e-05	0.00107991
RGS19	20	64073181	64079988	-	2028	regulator of G protein signaling 19 [Source:HGNC Symbol;Acc:HGNC:13735]	0.36775	3.74011	18.0101	7.69e-05	0.00109229
HK1	10	69269984	69401884	+	6296	hexokinase 1 [Source:HGNC Symbol;Acc:HGNC:4922]	-0.108166	8.83934	18	7.72e-05	0.00109569
GDF3	12	7689784	7695775	-	1236	growth differentiation factor 3 [Source:HGNC Symbol;Acc:HGNC:4218]	-0.467281	3.11514	17.9959	7.73e-05	0.00109639
BRD4	19	15235519	15332545	-	12093	bromodomain containing 4 [Source:HGNC Symbol;Acc:HGNC:13575]	-0.142141	6.89943	17.9897	7.75e-05	0.00109808
HAGHL	16	726936	735525	+	5287	hydroxyacylglutathione hydrolase like [Source:HGNC Symbol;Acc:HGNC:14177]	0.294502	4.65118	18.1792	7.79e-05	0.00110319
MCM3	6	52264009	52284881	-	3650	minichromosome maintenance complex component 3 [Source:HGNC Symbol;Acc:HGNC:6945]	0.104198	8.84454	17.956	7.86e-05	0.00111093
USP34	2	61187463	61470769	-	18125	ubiquitin specific peptidase 34 [Source:HGNC Symbol;Acc:HGNC:20066]	0.128631	7.39301	17.8741	8.12e-05	0.00114727
RCBTB2	13	48488959	48533256	-	3545	RCC1 and BTB domain containing protein 2 [Source:HGNC Symbol;Acc:HGNC:1914]	0.3306	4.06157	17.8588	8.17e-05	0.00115212
AKR1A1	1	45550543	45570049	+	3121	aldo-keto reductase family 1 member A1 [Source:HGNC Symbol;Acc:HGNC:380]	-0.122941	7.65569	17.8503	8.2e-05	0.00115496
DDX1	2	15591178	15631111	+	3833	DEAD-box helicase 1 [Source:HGNC Symbol;Acc:HGNC:2734]	-0.127034	7.61639	17.8183	8.31e-05	0.0011689
ISYNA1	19	18434388	18438301	-	3284	inositol-3-phosphate synthase 1 [Source:HGNC Symbol;Acc:HGNC:29821]	0.120773	7.76483	17.8122	8.33e-05	0.00117064
LINC01234	12	113679459	113773683	-	4484	long intergenic non-protein coding RNA 1234 [Source:HGNC Symbol;Acc:HGNC:49757]	0.663162	2.07721	17.8047	8.35e-05	0.00117218
TCF12	15	56918623	57299281	+	9446	transcription factor 12 [Source:HGNC Symbol;Acc:HGNC:11623]	0.149441	6.6382	17.8028	8.36e-05	0.00117218
AP3B1	5	78000525	78294755	-	7310	adaptor related protein complex 3 subunit beta 1 [Source:HGNC Symbol;Acc:HGNC:566]	0.16983	6.40402	17.9416	8.36e-05	0.00117218
CLIP2	7	74289475	74405943	+	7315	CAP-Gly domain containing linker protein 2 [Source:HGNC Symbol;Acc:HGNC:2586]	-0.151982	6.66578	17.7772	8.45e-05	0.00118274
ARFGAP1	20	63272785	63289790	+	6610	ADP ribosylation factor GTPase activating protein 1 [Source:HGNC Symbol;Acc:HGNC:15852]	0.155455	6.51173	17.7672	8.48e-05	0.00118639
PLEKHH1	14	67533301	67589612	+	10817	pleckstrin homology, MyTH4 and FERM domain containing H1 [Source:HGNC Symbol;Acc:HGNC:17733]	0.214254	5.43782	17.762	8.5e-05	0.00118771
RPL13	16	89560657	89566828	+	6172	ribosomal protein L13 [Source:HGNC Symbol;Acc:HGNC:10303]	0.10008	9.97816	17.8899	8.54e-05	0.00119152
PTTG1	5	160421855	160428739	+	1975	pituitary tumor-transforming 1 [Source:HGNC Symbol;Acc:HGNC:9690]	-0.136964	7.1755	17.7494	8.54e-05	0.00119152
ATP5PD	17	75038863	75046985	-	3231	ATP synthase peripheral stalk subunit d [Source:HGNC Symbol;Acc:HGNC:845]	-0.150485	6.67768	17.7261	8.62e-05	0.001201
RAB34	17	28714281	28718429	-	3303	RAB34, member RAS oncogene family [Source:HGNC Symbol;Acc:HGNC:16519]	-0.118043	7.92249	17.7251	8.63e-05	0.001201
THSD7A	7	11370365	11832198	-	10921	thrombospondin type 1 domain containing 7A [Source:HGNC Symbol;Acc:HGNC:22207]	0.970324	1.05539	17.7155	8.66e-05	0.00120441
CHST9	18	26906481	27185308	-	11512	carbohydrate sulfotransferase 9 [Source:HGNC Symbol;Acc:HGNC:19898]	-0.371641	3.74628	17.7133	8.67e-05	0.00120441
C20orf27	20	3753508	3768387	-	2415	chromosome 20 open reading frame 27 [Source:HGNC Symbol;Acc:HGNC:15873]	-0.157879	6.55267	17.7069	8.69e-05	0.0012064
PCDHGA10	5	141412987	141512979	+	6643	protocadherin gamma subfamily A, 10 [Source:HGNC Symbol;Acc:HGNC:8697]	0.403722	3.43482	17.7034	8.7e-05	0.00120695
LFNG	7	2512529	2529177	+	3486	LFNG O-fucosylpeptide 3-beta-N-acetylglucosaminyltransferase [Source:HGNC Symbol;Acc:HGNC:6560]	0.23728	5.15312	17.6914	8.74e-05	0.00121165
GPR176	15	39799032	39920892	-	5119	G protein-coupled receptor 176 [Source:HGNC Symbol;Acc:HGNC:32370]	0.135783	8.10271	19.1864	8.77e-05	0.00121173
CNTN1	12	40692439	41072415	+	7492	contactin 1 [Source:HGNC Symbol;Acc:HGNC:2171]	-0.345509	4.00771	17.6843	8.77e-05	0.00121173
ACAP3	1	1292390	1309609	-	8707	ArfGAP with coiled-coil, ankyrin repeat and PH domains 3 [Source:HGNC Symbol;Acc:HGNC:16754]	0.269269	4.7341	17.6841	8.77e-05	0.00121173
ATXN10	22	45671798	45845307	+	5127	ataxin 10 [Source:HGNC Symbol;Acc:HGNC:10549]	0.131509	7.32184	17.678	8.79e-05	0.00121328
PDE4DIP	1	148808181	149048286	+	27623	phosphodiesterase 4D interacting protein [Source:HGNC Symbol;Acc:HGNC:15580]	-0.24581	5.09382	17.6762	8.8e-05	0.00121328
DIPK1B	9	136712572	136724742	+	3394	divergent protein kinase domain 1B [Source:HGNC Symbol;Acc:HGNC:28290]	0.229538	5.24177	17.6712	8.82e-05	0.0012146
SHC3	9	89005771	89178818	-	9980	SHC adaptor protein 3 [Source:HGNC Symbol;Acc:HGNC:18181]	0.327471	4.6536	19.3997	8.83e-05	0.00121597
AARS	16	70252295	70289543	-	4498	alanyl-tRNA synthetase [Source:HGNC Symbol;Acc:HGNC:20]	-0.107753	8.70352	17.6427	8.92e-05	0.00122637
SOX9	17	72121020	72126420	+	3935	SRY-box 9 [Source:HGNC Symbol;Acc:HGNC:11204]	-0.567729	2.4777	17.6265	8.98e-05	0.00123332
TOMM7	7	22812628	22822852	-	1751	translocase of outer mitochondrial membrane 7 [Source:HGNC Symbol;Acc:HGNC:21648]	-0.149455	6.95083	17.7839	9.02e-05	0.00123737
INKA2	1	111680630	111755824	-	6393	inka box actin regulator 2 [Source:HGNC Symbol;Acc:HGNC:28045]	-0.252018	4.98953	17.6104	9.04e-05	0.00123902
DCTPP1	16	30423619	30430075	-	1581	dCTP pyrophosphatase 1 [Source:HGNC Symbol;Acc:HGNC:28777]	0.205166	5.56625	17.577	9.16e-05	0.0012548
NUP205	7	135557917	135648757	+	7621	nucleoporin 205 [Source:HGNC Symbol;Acc:HGNC:18658]	0.109731	8.36666	17.537	9.31e-05	0.00127415
SYTL2	11	85694224	85811159	-	11258	synaptotagmin like 2 [Source:HGNC Symbol;Acc:HGNC:15585]	0.38973	3.72107	17.6686	9.33e-05	0.00127521
CSMD2	1	33513999	34165842	-	18157	CUB and Sushi multiple domains 2 [Source:HGNC Symbol;Acc:HGNC:19290]	0.230501	5.15817	17.5142	9.4e-05	0.0012836
MTAP	9	21802543	21937651	+	14620	methylthioadenosine phosphorylase [Source:HGNC Symbol;Acc:HGNC:7413]	-0.145145	6.75433	17.4839	9.51e-05	0.00129718
DCAF13	8	103414714	103443453	+	9199	DDB1 and CUL4 associated factor 13 [Source:HGNC Symbol;Acc:HGNC:24535]	-0.151756	6.61221	17.4837	9.52e-05	0.00129718
ZNF672	1	248838210	248849517	+	3741	zinc finger protein 672 [Source:HGNC Symbol;Acc:HGNC:26179]	0.200878	5.74519	17.4753	9.55e-05	0.00130039
KCNK12	2	47516581	47570939	-	6685	potassium two pore domain channel subfamily K member 12 [Source:HGNC Symbol;Acc:HGNC:6274]	-0.345797	3.96463	17.4713	9.56e-05	0.00130125
LINC00707	10	6779549	6879450	+	9833	long intergenic non-protein coding RNA 707 [Source:HGNC Symbol;Acc:HGNC:44691]	-1.22911	0.539827	17.4427	9.68e-05	0.00131532
KCNH2	7	150944961	150978315	-	5877	potassium voltage-gated channel subfamily H member 2 [Source:HGNC Symbol;Acc:HGNC:6251]	-0.319239	4.35043	17.5789	9.75e-05	0.00132472
SORBS1	10	95311771	95561414	-	10951	sorbin and SH3 domain containing 1 [Source:HGNC Symbol;Acc:HGNC:14565]	-0.212737	5.66121	17.589	9.78e-05	0.00132726
TIMP2	17	78852977	78925387	-	5633	TIMP metallopeptidase inhibitor 2 [Source:HGNC Symbol;Acc:HGNC:11821]	-0.18189	5.96257	17.3952	9.86e-05	0.00133721
TMEM94	17	75441159	75500452	+	9045	transmembrane protein 94 [Source:HGNC Symbol;Acc:HGNC:28983]	0.187028	5.86872	17.3901	9.89e-05	0.00133876
SMC6	2	17663812	17800242	-	9824	structural maintenance of chromosomes 6 [Source:HGNC Symbol;Acc:HGNC:20466]	-0.152703	6.62092	17.3811	9.92e-05	0.00134115
KIAA0040	1	175156986	175192999	-	4767	KIAA0040 [Source:HGNC Symbol;Acc:HGNC:28950]	-0.289447	4.4669	17.375	9.95e-05	0.0013432
MIR302CHG	4	112646476	112650051	-	743	miR-302/367 cluster host gene [Source:HGNC Symbol;Acc:HGNC:41070]	-0.358413	3.86052	17.3625	0.0001	0.00134881
C8orf33	8	145052465	145066685	+	4353	chromosome 8 open reading frame 33 [Source:HGNC Symbol;Acc:HGNC:26104]	0.186739	5.88569	17.3539	0.0001	0.00135231
PRICKLE1	12	42456757	42590355	-	8223	prickle planar cell polarity protein 1 [Source:HGNC Symbol;Acc:HGNC:17019]	0.328691	4.08508	17.3458	0.000101	0.00135549
FSTL1	3	120392293	120450993	-	8467	follistatin like 1 [Source:HGNC Symbol;Acc:HGNC:3972]	0.108316	9.24451	17.6626	0.000103	0.00138443
ALYREF	17	81887844	81891586	-	1574	Aly/REF export factor [Source:HGNC Symbol;Acc:HGNC:19071]	0.129326	7.32976	17.2785	0.000103	0.00139066
RRP7A	22	42508344	42519796	-	5700	ribosomal RNA processing 7 homolog A [Source:HGNC Symbol;Acc:HGNC:24286]	0.219399	5.33814	17.2698	0.000104	0.00139431
CANX	5	179678628	179731641	+	6951	calnexin [Source:HGNC Symbol;Acc:HGNC:1473]	-0.101935	9.12034	17.2648	0.000104	0.00139584
IQGAP1	15	90388242	90502239	+	11507	IQ motif containing GTPase activating protein 1 [Source:HGNC Symbol;Acc:HGNC:6110]	-0.106586	8.57063	17.26	0.000104	0.0013973
CDCA7	2	173354820	173368997	+	3934	cell division cycle associated 7 [Source:HGNC Symbol;Acc:HGNC:14628]	0.140521	6.86655	17.2503	0.000105	0.00140154
ITM2B	13	48232612	48270357	+	10706	integral membrane protein 2B [Source:HGNC Symbol;Acc:HGNC:6174]	0.13692	7.44681	17.6006	0.000105	0.00141068
ASPHD2	22	26429260	26445015	+	3370	aspartate beta-hydroxylase domain containing 2 [Source:HGNC Symbol;Acc:HGNC:30437]	-0.388612	3.57569	17.1762	0.000108	0.00144063
TMTC4	13	100603927	100675093	-	6272	transmembrane and tetratricopeptide repeat containing 4 [Source:HGNC Symbol;Acc:HGNC:25904]	0.17887	5.9619	17.124	0.00011	0.00147039
LMO7	13	75620434	75859870	+	14367	LIM domain 7 [Source:HGNC Symbol;Acc:HGNC:6646]	0.256062	4.9329	17.1058	0.000111	0.00148005
JAK1	1	64833229	64966549	-	6362	Janus kinase 1 [Source:HGNC Symbol;Acc:HGNC:6190]	0.18516	5.89233	17.099	0.000111	0.00148281
TMX4	20	7977346	8019805	-	6557	thioredoxin related transmembrane protein 4 [Source:HGNC Symbol;Acc:HGNC:25237]	-0.306541	4.22503	17.0864	0.000112	0.00148907
CREBBP	16	3725054	3880726	-	15492	CREB binding protein [Source:HGNC Symbol;Acc:HGNC:2348]	-0.143053	6.86123	17.0842	0.000112	0.00148907
DOP1A	6	83067666	83171350	+	10045	DOP1 leucine zipper like protein A [Source:HGNC Symbol;Acc:HGNC:21194]	0.27742	4.54518	17.0798	0.000112	0.00149035
ARPIN	15	89895006	89912952	-	8590	actin related protein 2/3 complex inhibitor [Source:HGNC Symbol;Acc:HGNC:28782]	0.345727	3.84357	17.0483	0.000114	0.00150691
TBC1D4	13	75283503	75482114	-	7977	TBC1 domain family member 4 [Source:HGNC Symbol;Acc:HGNC:19165]	0.156777	6.50843	17.0375	0.000114	0.00151223
HERC2P3	15	20379495	20506180	-	9413	hect domain and RLD 2 pseudogene 3 [Source:HGNC Symbol;Acc:HGNC:4871]	0.330542	4.03566	17.0339	0.000114	0.00151309
GADD45G	9	89605012	89606555	+	1323	growth arrest and DNA damage inducible gamma [Source:HGNC Symbol;Acc:HGNC:4097]	0.448418	3.15722	17.0303	0.000115	0.0015139
FAM20A	17	68535113	68601367	-	6181	FAM20A, golgi associated secretory pathway pseudokinase [Source:HGNC Symbol;Acc:HGNC:23015]	-1.16783	2.38267	28.802	0.000115	0.0015158
HSD17B12	11	43680680	43856617	+	7716	hydroxysteroid 17-beta dehydrogenase 12 [Source:HGNC Symbol;Acc:HGNC:18646]	-0.15035	6.52948	17.0228	0.000115	0.0015158
ATP2B4	1	203626561	203744081	+	9721	ATPase plasma membrane Ca2+ transporting 4 [Source:HGNC Symbol;Acc:HGNC:817]	-0.180289	5.93307	17.015	0.000115	0.00151926
SMC3	10	110567691	110604636	+	4275	structural maintenance of chromosomes 3 [Source:HGNC Symbol;Acc:HGNC:2468]	-0.133903	7.37958	17.13	0.000116	0.00152584
CHAF1A	19	4402640	4445018	+	4326	chromatin assembly factor 1 subunit A [Source:HGNC Symbol;Acc:HGNC:1910]	0.1233	7.67942	16.9969	0.000116	0.00152777
USP31	16	23061406	23149270	-	12017	ubiquitin specific peptidase 31 [Source:HGNC Symbol;Acc:HGNC:20060]	-0.282673	4.59346	16.9675	0.000118	0.00154493
MT1X	16	56682470	56684196	+	1727	metallothionein 1X [Source:HGNC Symbol;Acc:HGNC:7405]	-0.261008	4.74836	16.9579	0.000118	0.00154959
SLC52A3	20	760080	776015	-	3776	solute carrier family 52 member 3 [Source:HGNC Symbol;Acc:HGNC:16187]	-0.335421	4.06486	16.9188	0.00012	0.00157182
SLCO4C1	5	102233986	102296284	-	5069	solute carrier organic anion transporter family member 4C1 [Source:HGNC Symbol;Acc:HGNC:23612]	-0.407999	3.44774	16.9115	0.00012	0.00157512
NEXN	1	77888513	77943895	+	4436	nexilin F-actin binding protein [Source:HGNC Symbol;Acc:HGNC:29557]	0.473131	2.95504	16.9027	0.000121	0.00157936
PRKCQ-AS1	10	6580419	6616452	+	3892	PRKCQ antisense RNA 1 [Source:HGNC Symbol;Acc:HGNC:44689]	-0.317894	4.07575	16.879	0.000122	0.00159341
C20orf96	20	270863	290778	-	1730	chromosome 20 open reading frame 96 [Source:HGNC Symbol;Acc:HGNC:16227]	-0.307673	4.29463	16.866	0.000123	0.00160049
ATP1A2	1	160115759	160143591	+	6298	ATPase Na+/K+ transporting subunit alpha 2 [Source:HGNC Symbol;Acc:HGNC:800]	0.1611	6.42529	16.8585	0.000123	0.00160398
POLR2L	11	837356	842529	-	1126	RNA polymerase II subunit L [Source:HGNC Symbol;Acc:HGNC:9199]	-0.168917	6.24399	16.834	0.000124	0.00161873
RAB13	1	153981617	153986358	-	2751	RAB13, member RAS oncogene family [Source:HGNC Symbol;Acc:HGNC:9762]	0.238762	5.03396	16.8175	0.000125	0.00162831
INHBE	12	57452323	57459280	+	3046	inhibin subunit beta E [Source:HGNC Symbol;Acc:HGNC:24029]	-0.361409	3.74109	16.81	0.000125	0.00163186
PLPP1	5	55424854	55534969	-	1935	phospholipid phosphatase 1 [Source:HGNC Symbol;Acc:HGNC:9228]	-0.27309	4.90488	17.3094	0.000126	0.00163729
NRBP2	8	143833583	143840973	-	4934	nuclear receptor binding protein 2 [Source:HGNC Symbol;Acc:HGNC:19339]	0.395924	3.41501	16.7961	0.000126	0.00163827
PRKDC	8	47773108	47960183	-	15417	protein kinase, DNA-activated, catalytic subunit [Source:HGNC Symbol;Acc:HGNC:9413]	0.0901077	10.0544	16.7929	0.000126	0.00163894
PDCL3	2	100562993	100576739	+	1532	phosducin like 3 [Source:HGNC Symbol;Acc:HGNC:28860]	-0.287364	4.44664	16.7874	0.000127	0.00164116
OAZ1	19	2269509	2273490	+	3436	ornithine decarboxylase antizyme 1 [Source:HGNC Symbol;Acc:HGNC:8095]	0.101956	8.80922	16.7848	0.000127	0.00164141
RAB3C	5	58582221	58859394	+	9621	RAB3C, member RAS oncogene family [Source:HGNC Symbol;Acc:HGNC:30269]	0.413529	3.43331	16.8105	0.000127	0.00164892
ADGRV1	5	90529344	91164437	+	33822	adhesion G protein-coupled receptor V1 [Source:HGNC Symbol;Acc:HGNC:17416]	0.169636	6.06883	16.76	0.000128	0.00165529
FADS1	11	61799625	61829318	-	10230	fatty acid desaturase 1 [Source:HGNC Symbol;Acc:HGNC:3574]	0.117285	7.75194	16.718	0.00013	0.00168268
KIF5A	12	57550044	57586633	+	6216	kinesin family member 5A [Source:HGNC Symbol;Acc:HGNC:6323]	-0.212361	5.5892	16.8325	0.000131	0.00168798
TACC2	10	121989163	122254545	+	18855	transforming acidic coiled-coil containing protein 2 [Source:HGNC Symbol;Acc:HGNC:11523]	0.196361	5.64125	16.7021	0.000131	0.00169068
MDC1	CHR_HSCHR6_MHC_COX_CTG1	30689666	30707748	-	7622	mediator of DNA damage checkpoint 1 [Source:HGNC Symbol;Acc:HGNC:21163]	0.135138	6.95772	16.6546	0.000134	0.00172265
KIRREL2	19	35855861	35867109	+	3382	kirre like nephrin family adhesion molecule 2 [Source:HGNC Symbol;Acc:HGNC:18816]	-0.44379	3.23495	16.6898	0.000134	0.00172333
AC003975.1	7	125917871	125933832	+	837	novel transcript	-0.463102	2.96175	16.6457	0.000134	0.00172582
DGKH	13	42040036	42256578	+	19637	diacylglycerol kinase eta [Source:HGNC Symbol;Acc:HGNC:2854]	0.332023	3.93473	16.6374	0.000135	0.00173022
AC131212.3	12	132550729	132554947	+	4219	novel transcript	0.615178	2.12291	16.6248	0.000135	0.00173664
BTBD6	14	105248490	105251093	+	2392	BTB domain containing 6 [Source:HGNC Symbol;Acc:HGNC:19897]	0.32646	3.95063	16.6241	0.000135	0.00173664
CPT1A	11	68754620	68844410	-	6571	carnitine palmitoyltransferase 1A [Source:HGNC Symbol;Acc:HGNC:2328]	-0.251226	4.8576	16.6052	0.000136	0.0017487
KAT6B	10	74824927	75032624	+	32495	lysine acetyltransferase 6B [Source:HGNC Symbol;Acc:HGNC:17582]	-0.182118	5.8692	16.6019	0.000137	0.00174953
PLCB2	15	40278176	40307935	-	7349	phospholipase C beta 2 [Source:HGNC Symbol;Acc:HGNC:9055]	0.280155	4.52999	16.5958	0.000137	0.00175235
PHKA1	X	72578814	72714319	-	6350	phosphorylase kinase regulatory subunit alpha 1 [Source:HGNC Symbol;Acc:HGNC:8925]	0.301963	4.36913	16.6223	0.000137	0.00175309
PVT1	8	127794533	128187101	+	8959	Pvt1 oncogene [Source:HGNC Symbol;Acc:HGNC:9709]	0.350896	3.76844	16.5891	0.000137	0.00175413
IGF2BP1	17	48997385	49056145	+	9631	insulin like growth factor 2 mRNA binding protein 1 [Source:HGNC Symbol;Acc:HGNC:28866]	-0.0944024	9.46995	16.5772	0.000138	0.00176117
BBX	3	107522936	107811339	+	11892	BBX, HMG-box containing [Source:HGNC Symbol;Acc:HGNC:14422]	0.153324	6.55437	16.5658	0.000139	0.00176796
AASS	7	122073549	122144255	-	6664	aminoadipate-semialdehyde synthase [Source:HGNC Symbol;Acc:HGNC:17366]	-0.0946293	10.0019	16.5562	0.000139	0.0017734
DAGLA	11	61680391	61747001	+	5799	diacylglycerol lipase alpha [Source:HGNC Symbol;Acc:HGNC:1165]	0.288682	4.37758	16.5529	0.000139	0.00177377
MX2	21	41361999	41409393	+	12994	MX dynamin like GTPase 2 [Source:HGNC Symbol;Acc:HGNC:7533]	-0.308828	4.14396	16.5514	0.000139	0.00177377
GRB14	2	164492812	164621848	-	2958	growth factor receptor bound protein 14 [Source:HGNC Symbol;Acc:HGNC:4565]	0.297802	4.28992	16.542	0.00014	0.00177912
PIP5K1C	19	3630183	3700479	-	6963	phosphatidylinositol-4-phosphate 5-kinase type 1 gamma [Source:HGNC Symbol;Acc:HGNC:8996]	0.190543	5.78091	16.5301	0.000141	0.0017863
PIK3R3	1	46040140	46133036	-	7397	phosphoinositide-3-kinase regulatory subunit 3 [Source:HGNC Symbol;Acc:HGNC:8981]	0.313559	4.12506	16.5184	0.000141	0.00179339
ABCA2	9	137007234	137028922	-	11507	ATP binding cassette subfamily A member 2 [Source:HGNC Symbol;Acc:HGNC:32]	0.265954	4.8106	16.6369	0.000142	0.00179375
SPINT1	15	40844018	40858207	+	3542	serine peptidase inhibitor, Kunitz type 1 [Source:HGNC Symbol;Acc:HGNC:11246]	-0.12217	7.56686	16.464	0.000145	0.0018298
FERMT1	20	6074845	6123544	-	5359	fermitin family member 1 [Source:HGNC Symbol;Acc:HGNC:15889]	-0.278211	4.60852	16.4634	0.000145	0.0018298
MT-TC	MT	5761	5826	-	66	mitochondrially encoded tRNA-Cys (UGU/C) [Source:HGNC Symbol;Acc:HGNC:7477]	-0.547518	2.65339	16.5966	0.000145	0.00183348
SSR4	X	153793516	153798505	+	4590	signal sequence receptor subunit 4 [Source:HGNC Symbol;Acc:HGNC:11326]	0.182778	5.83656	16.4541	0.000145	0.00183365
IFNAR1	21	33324429	33359864	+	6879	interferon alpha and beta receptor subunit 1 [Source:HGNC Symbol;Acc:HGNC:5432]	-0.291277	4.46381	16.4461	0.000146	0.00183805
GPC2	7	100169606	100177381	-	3837	glypican 2 [Source:HGNC Symbol;Acc:HGNC:4450]	0.189106	5.8017	16.4185	0.000147	0.00185759
ANKRD27	19	32597006	32676597	-	7849	ankyrin repeat domain 27 [Source:HGNC Symbol;Acc:HGNC:25310]	-0.154474	6.36949	16.4058	0.000148	0.00186428
AURKA	20	56369389	56392337	-	2928	aurora kinase A [Source:HGNC Symbol;Acc:HGNC:11393]	-0.134366	6.92776	16.4056	0.000148	0.00186428
MOXD1	6	132296055	132401475	-	5223	monooxygenase DBH like 1 [Source:HGNC Symbol;Acc:HGNC:21063]	0.591353	2.20722	16.3801	0.00015	0.00188077
DPPA2	3	109293788	109316517	-	1383	developmental pluripotency associated 2 [Source:HGNC Symbol;Acc:HGNC:19197]	-0.422643	3.23758	16.3754	0.00015	0.00188281
FBN2	5	128257909	128659185	-	13218	fibrillin 2 [Source:HGNC Symbol;Acc:HGNC:3604]	0.683987	6.03236	61.0283	0.00015	0.0018839
PTPRD	9	8314246	10612723	-	11198	protein tyrosine phosphatase, receptor type D [Source:HGNC Symbol;Acc:HGNC:9668]	0.166546	6.13931	16.3643	0.000151	0.00188657
SNHG8	4	118278709	118279823	+	1115	small nucleolar RNA host gene 8 [Source:HGNC Symbol;Acc:HGNC:33098]	0.202662	5.51233	16.3389	0.000152	0.00190485
SLFN5	17	35243071	35273655	+	10674	schlafen family member 5 [Source:HGNC Symbol;Acc:HGNC:28286]	-0.316401	4.05499	16.3332	0.000153	0.00190773
SMOC2	6	168441151	168673445	+	4032	SPARC related modular calcium binding 2 [Source:HGNC Symbol;Acc:HGNC:20323]	-0.563344	2.53937	16.4351	0.000154	0.00191699
FAM120B	CHR_HSCHR6_1_CTG5	170290703	170416388	+	6029	family with sequence similarity 120B [Source:HGNC Symbol;Acc:HGNC:21109]	0.262223	4.62524	16.3156	0.000154	0.00191699
ZFP64	20	52051663	52204308	-	6790	ZFP64 zinc finger protein [Source:HGNC Symbol;Acc:HGNC:15940]	-0.244207	4.96766	16.3152	0.000154	0.00191699
DSE	6	116254173	116444860	+	19193	dermatan sulfate epimerase [Source:HGNC Symbol;Acc:HGNC:21144]	0.18753	5.93233	16.4289	0.000154	0.00191974
RSL24D1	15	55180806	55197049	-	2965	ribosomal L24 domain containing 1 [Source:HGNC Symbol;Acc:HGNC:18479]	-0.124272	7.30978	16.3056	0.000154	0.00192131
ZMPSTE24	1	40258236	40294180	+	3439	zinc metallopeptidase STE24 [Source:HGNC Symbol;Acc:HGNC:12877]	-0.205048	5.85533	17.0613	0.000155	0.00192672
UBE2E2	3	23203020	23591794	+	3241	ubiquitin conjugating enzyme E2 E2 [Source:HGNC Symbol;Acc:HGNC:12478]	0.242371	4.99086	16.2687	0.000157	0.00194758
ZFAND5	9	72351413	72365235	-	7065	zinc finger AN1-type containing 5 [Source:HGNC Symbol;Acc:HGNC:13008]	-0.117887	7.92324	16.2295	0.000159	0.00197788
RPL7A	CHR_HG2030_PATCH	133348366	133351574	+	2238	ribosomal protein L7a [Source:HGNC Symbol;Acc:HGNC:10364]	0.0895589	10.1136	16.2248	0.00016	0.00198004
UQCR10	22	29767369	29770413	+	975	ubiquinol-cytochrome c reductase, complex III subunit X [Source:HGNC Symbol;Acc:HGNC:30863]	-0.179866	5.91172	16.2164	0.00016	0.0019835
CARMIL1	6	25279078	25620530	+	6853	capping protein regulator and myosin 1 linker 1 [Source:HGNC Symbol;Acc:HGNC:21581]	0.160297	6.22408	16.1967	0.000162	0.0019981
FZR1	19	3506273	3538330	+	6511	fizzy and cell division cycle 20 related 1 [Source:HGNC Symbol;Acc:HGNC:24824]	0.206802	5.54077	16.1901	0.000162	0.00200187
MAP3K1	5	56815549	56896152	+	7741	mitogen-activated protein kinase kinase kinase 1 [Source:HGNC Symbol;Acc:HGNC:6848]	0.254126	4.83472	16.1736	0.000163	0.00201394
NLRP12	19	53793603	53824394	-	5088	NLR family pyrin domain containing 12 [Source:HGNC Symbol;Acc:HGNC:22938]	-0.426959	3.15512	16.1397	0.000165	0.00204077
CLIC6	21	34669389	34718227	+	3860	chloride intracellular channel 6 [Source:HGNC Symbol;Acc:HGNC:2065]	-0.713597	1.85256	16.1608	0.000166	0.00204581
CDC42BPA	1	226989865	227318474	-	14055	CDC42 binding protein kinase alpha [Source:HGNC Symbol;Acc:HGNC:1737]	0.151874	6.50212	16.1296	0.000166	0.00204581
IGFBPL1	9	38406528	38424454	-	3566	insulin like growth factor binding protein like 1 [Source:HGNC Symbol;Acc:HGNC:20081]	-0.197418	5.60271	16.1186	0.000167	0.00205326
PCSK7	11	117204337	117232525	-	22303	proprotein convertase subtilisin/kexin type 7 [Source:HGNC Symbol;Acc:HGNC:8748]	0.234926	4.99017	16.1147	0.000167	0.00205326
RAB31	18	9708275	9862551	+	5476	RAB31, member RAS oncogene family [Source:HGNC Symbol;Acc:HGNC:9771]	-0.18167	5.84946	16.1047	0.000168	0.00206008
IFITM1	11	313506	315272	+	936	interferon induced transmembrane protein 1 [Source:HGNC Symbol;Acc:HGNC:5412]	-0.133127	6.98997	16.0788	0.00017	0.00208064
PAK3	X	110944285	111227361	+	10446	p21 (RAC1) activated kinase 3 [Source:HGNC Symbol;Acc:HGNC:8592]	0.466165	2.90742	16.0651	0.000171	0.00209079
SET	9	128683424	128696400	+	4355	SET nuclear proto-oncogene [Source:HGNC Symbol;Acc:HGNC:10760]	-0.0870006	10.2708	16.0458	0.000172	0.00210584
SAT2	17	7626234	7627876	-	1643	spermidine/spermine N1-acetyltransferase family member 2 [Source:HGNC Symbol;Acc:HGNC:23160]	-0.250131	4.81277	16.0366	0.000173	0.00211058
ELMOD2	4	140524168	140553770	+	6617	ELMO domain containing 2 [Source:HGNC Symbol;Acc:HGNC:28111]	-0.219956	5.21876	16.0347	0.000173	0.00211058
IGLON5	19	51311848	51330354	+	2606	IgLON family member 5 [Source:HGNC Symbol;Acc:HGNC:34550]	-0.183748	5.83684	16.0319	0.000173	0.00211058
SNRPB2	20	16729961	16742564	+	2608	small nuclear ribonucleoprotein polypeptide B2 [Source:HGNC Symbol;Acc:HGNC:11155]	-0.159688	6.2195	16.0307	0.000173	0.00211058
LPCAT2	16	55509072	55586666	+	7361	lysophosphatidylcholine acyltransferase 2 [Source:HGNC Symbol;Acc:HGNC:26032]	-0.474391	2.8541	16.0302	0.000173	0.00211058
PSMD11	17	32444379	32483319	+	7083	proteasome 26S subunit, non-ATPase 11 [Source:HGNC Symbol;Acc:HGNC:9556]	-0.125303	7.25886	16.0149	0.000174	0.00212227
MRPS21	1	150293720	150308979	+	1641	mitochondrial ribosomal protein S21 [Source:HGNC Symbol;Acc:HGNC:14046]	-0.142103	6.83976	16.0069	0.000175	0.0021267
DEF8	16	89947925	89968060	+	6565	differentially expressed in FDCP 8 homolog [Source:HGNC Symbol;Acc:HGNC:25969]	0.157964	6.22973	16.0059	0.000175	0.0021267
TFE3	X	49028726	49043410	-	4207	transcription factor binding to IGHM enhancer 3 [Source:HGNC Symbol;Acc:HGNC:11752]	-0.151636	6.54831	16.0016	0.000175	0.00212871
ZNF217	20	53567065	53609907	-	6181	zinc finger protein 217 [Source:HGNC Symbol;Acc:HGNC:13009]	-0.13873	6.87009	15.9967	0.000176	0.00213123
CCDC124	19	17933015	17943991	+	1661	coiled-coil domain containing 124 [Source:HGNC Symbol;Acc:HGNC:25171]	0.157056	6.24383	15.9673	0.000178	0.00215567
RNF145	5	159157409	159210053	-	4614	ring finger protein 145 [Source:HGNC Symbol;Acc:HGNC:20853]	0.143054	6.67466	15.9611	0.000178	0.00215728
PLXNB1	3	48403854	48430086	-	9768	plexin B1 [Source:HGNC Symbol;Acc:HGNC:9103]	0.136274	6.89672	15.9595	0.000178	0.00215728
SYK	9	90801787	90898549	+	5210	spleen associated tyrosine kinase [Source:HGNC Symbol;Acc:HGNC:11491]	0.351554	3.69749	15.9595	0.000178	0.00215728
SCNN1G	16	23182745	23216883	+	3477	sodium channel epithelial 1 gamma subunit [Source:HGNC Symbol;Acc:HGNC:10602]	-1.1893	0.583986	15.9755	0.000179	0.0021597
HSPA4L	4	127781821	127840733	+	11439	heat shock protein family A (Hsp70) member 4 like [Source:HGNC Symbol;Acc:HGNC:17041]	0.378413	3.51877	15.9357	0.00018	0.00217412
SPART	13	36301638	36370180	-	6534	spartin [Source:HGNC Symbol;Acc:HGNC:18514]	-0.15781	6.26685	15.9348	0.00018	0.00217412
FAM210B	20	56358974	56368663	+	3518	family with sequence similarity 210 member B [Source:HGNC Symbol;Acc:HGNC:16102]	-0.243382	5.09508	16.1129	0.000181	0.00217524
EPHA2	1	16124337	16156069	-	4141	EPH receptor A2 [Source:HGNC Symbol;Acc:HGNC:3386]	0.196652	6.03065	17.0203	0.000181	0.00217524
MYO5B	18	49822789	50195147	-	10566	myosin VB [Source:HGNC Symbol;Acc:HGNC:7603]	-0.284056	4.36771	15.9139	0.000182	0.0021877
SDC2	8	96493813	96611790	+	4084	syndecan 2 [Source:HGNC Symbol;Acc:HGNC:10659]	0.131403	7.2857	16.0186	0.000182	0.00219327
DNAJB5	9	34989641	34998900	+	5891	DnaJ heat shock protein family (Hsp40) member B5 [Source:HGNC Symbol;Acc:HGNC:14887]	0.152527	6.38113	15.9001	0.000183	0.00219665
CEP70	3	138494344	138594538	-	4409	centrosomal protein 70 [Source:HGNC Symbol;Acc:HGNC:29972]	-0.273449	4.51817	15.8919	0.000183	0.00220232
CCDC78	16	722582	726954	-	4147	coiled-coil domain containing 78 [Source:HGNC Symbol;Acc:HGNC:14153]	0.721839	1.64884	15.8849	0.000184	0.00220691
LRIG3	12	58872149	58920522	-	5893	leucine rich repeats and immunoglobulin like domains 3 [Source:HGNC Symbol;Acc:HGNC:30991]	0.366204	3.5615	15.8792	0.000184	0.00221034
GALNT3	2	165747591	165794682	-	4686	polypeptide N-acetylgalactosaminyltransferase 3 [Source:HGNC Symbol;Acc:HGNC:4125]	-0.247945	4.85499	15.8723	0.000185	0.00221492
EXT1	8	117794490	118111853	-	8325	exostosin glycosyltransferase 1 [Source:HGNC Symbol;Acc:HGNC:3512]	0.180332	5.87325	15.8675	0.000185	0.00221744
FAM184A	6	118959763	119149387	-	7791	family with sequence similarity 184 member A [Source:HGNC Symbol;Acc:HGNC:20991]	0.353421	3.66507	15.8643	0.000186	0.00221857
CTCFL	20	57495966	57525652	-	8928	CCCTC-binding factor like [Source:HGNC Symbol;Acc:HGNC:16234]	-0.734342	1.64758	15.8622	0.000186	0.00221867
CREB3L1	11	46277661	46321422	+	4037	cAMP responsive element binding protein 3 like 1 [Source:HGNC Symbol;Acc:HGNC:18856]	-0.279618	4.48253	15.8519	0.000187	0.0022264
RHOBTB1	10	60869438	61001440	-	4779	Rho related BTB domain containing 1 [Source:HGNC Symbol;Acc:HGNC:18738]	0.307031	4.3209	16.0297	0.000187	0.00222807
LRRK1	15	100919327	101078257	+	17491	leucine rich repeat kinase 1 [Source:HGNC Symbol;Acc:HGNC:18608]	-0.360569	3.81243	15.958	0.000187	0.00222839
SENP2	3	185582496	185633551	+	7102	SUMO specific peptidase 2 [Source:HGNC Symbol;Acc:HGNC:23116]	-0.168672	6.08715	15.8416	0.000187	0.00223043
SREBF1	17	17810399	17837002	-	8030	sterol regulatory element binding transcription factor 1 [Source:HGNC Symbol;Acc:HGNC:11289]	-0.196843	6.50597	18.7534	0.000188	0.00223423
FAM98A	2	33583660	33599382	-	4919	family with sequence similarity 98 member A [Source:HGNC Symbol;Acc:HGNC:24520]	-0.138444	6.83181	15.8155	0.000189	0.00224889
BOD1L1	4	13568738	13627725	-	15862	biorientation of chromosomes in cell division 1 like 1 [Source:HGNC Symbol;Acc:HGNC:31792]	-0.12958	7.12693	15.8151	0.000189	0.00224889
PWWP2A	5	160061801	160119450	-	6537	PWWP domain containing 2A [Source:HGNC Symbol;Acc:HGNC:29406]	-0.156431	6.3173	15.814	0.00019	0.00224889
MALT1	18	58671386	58754477	+	11527	MALT1 paracaspase [Source:HGNC Symbol;Acc:HGNC:6819]	-0.253093	4.91334	15.9186	0.00019	0.00225364
ECEL1P2	2	232385750	232387457	-	1708	endothelin converting enzyme like 1 pseudogene 2 [Source:HGNC Symbol;Acc:HGNC:14019]	-0.762867	1.60109	15.7839	0.000192	0.00227365
ALDH1B1	9	38392702	38398661	+	3117	aldehyde dehydrogenase 1 family member B1 [Source:HGNC Symbol;Acc:HGNC:407]	-0.147748	6.45675	15.7818	0.000192	0.00227381
TMEM158	3	45224466	45226278	-	1813	transmembrane protein 158 (gene/pseudogene) [Source:HGNC Symbol;Acc:HGNC:30293]	-0.341739	4.87468	19.521	0.000193	0.00228503
HSPA1B	CHR_HSCHR6_MHC_APD_CTG1	31894767	31897281	+	2517	heat shock protein family A (Hsp70) member 1B [Source:HGNC Symbol;Acc:HGNC:5233]	-0.25819	4.72789	15.7661	0.000193	0.00228503
MDM2	12	68808177	68850686	+	13283	MDM2 proto-oncogene [Source:HGNC Symbol;Acc:HGNC:6973]	-0.173873	5.98346	15.7535	0.000194	0.0022952
BNIP3	10	131966455	131982013	-	5325	BCL2 interacting protein 3 [Source:HGNC Symbol;Acc:HGNC:1084]	0.451341	4.63837	23.4306	0.000197	0.00231913
ALDH16A1	19	49453225	49471050	+	4589	aldehyde dehydrogenase 16 family member A1 [Source:HGNC Symbol;Acc:HGNC:28114]	-0.168184	6.25781	15.8732	0.000199	0.00234639
VPS26A	10	69123512	69174412	+	5116	VPS26, retromer complex component A [Source:HGNC Symbol;Acc:HGNC:12711]	-0.211405	5.35046	15.6842	0.0002	0.00235348
RBM7	11	114400030	114414203	+	7885	RNA binding motif protein 7 [Source:HGNC Symbol;Acc:HGNC:9904]	-0.209904	5.29548	15.6826	0.0002	0.00235348
COPS6	7	100088969	100092187	+	2779	COP9 signalosome subunit 6 [Source:HGNC Symbol;Acc:HGNC:21749]	0.163315	6.18706	15.6819	0.0002	0.00235348
POGZ	1	151402724	151459494	-	10301	pogo transposable element derived with ZNF domain [Source:HGNC Symbol;Acc:HGNC:18801]	-0.134542	6.84789	15.6479	0.000203	0.00238532
TP53INP2	20	34704339	34713439	+	4179	tumor protein p53 inducible nuclear protein 2 [Source:HGNC Symbol;Acc:HGNC:16104]	-0.371979	3.69747	15.7545	0.000203	0.00238623
SPPL2A	15	50702266	50765709	-	8045	signal peptide peptidase like 2A [Source:HGNC Symbol;Acc:HGNC:30227]	-0.243122	4.84036	15.6198	0.000206	0.00240783
PLAGL2	20	32192504	32207743	-	5656	PLAG1 like zinc finger 2 [Source:HGNC Symbol;Acc:HGNC:9047]	-0.176515	5.85435	15.6197	0.000206	0.00240783
WDR19	4	39182504	39285810	+	8773	WD repeat domain 19 [Source:HGNC Symbol;Acc:HGNC:18340]	-0.265205	4.58484	15.6168	0.000206	0.00240879
MLEC	12	120687149	120701859	+	6438	malectin [Source:HGNC Symbol;Acc:HGNC:28973]	-0.0987355	8.7405	15.6017	0.000207	0.00242167
DISP1	1	222872271	223005995	+	5382	dispatched RND transporter family member 1 [Source:HGNC Symbol;Acc:HGNC:19711]	0.410862	3.27555	15.6002	0.000207	0.00242167
DEPTOR	8	119873717	120050918	+	2627	DEP domain containing MTOR interacting protein [Source:HGNC Symbol;Acc:HGNC:22953]	-0.663639	1.8846	15.5929	0.000208	0.00242706
VIRMA	8	94487689	94553529	-	10775	vir like m6A methyltransferase associated [Source:HGNC Symbol;Acc:HGNC:24500]	0.14721	6.50761	15.5844	0.000209	0.00243377
GDAP1L1	20	44247099	44280917	+	3385	ganglioside induced differentiation associated protein 1 like 1 [Source:HGNC Symbol;Acc:HGNC:4213]	-0.446723	3.01872	15.5782	0.000209	0.00243819
PITPNM3	17	6451263	6556555	-	10671	PITPNM family member 3 [Source:HGNC Symbol;Acc:HGNC:21043]	-0.456466	3.12898	15.7778	0.00021	0.00244725
PRDX1	1	45511036	45523047	-	1504	peroxiredoxin 1 [Source:HGNC Symbol;Acc:HGNC:9352]	-0.0942	9.18606	15.5597	0.000211	0.00245316
PDP2	16	66878589	66895754	+	8364	pyruvate dehyrogenase phosphatase catalytic subunit 2 [Source:HGNC Symbol;Acc:HGNC:30263]	-0.1806	5.83241	15.5518	0.000212	0.00245938
TASOR	3	56620133	56683237	-	9824	transcription activation suppressor [Source:HGNC Symbol;Acc:HGNC:30314]	0.177925	5.84474	15.5453	0.000212	0.00246407
CHMP2A	19	58551566	58555124	-	2129	charged multivesicular body protein 2A [Source:HGNC Symbol;Acc:HGNC:30216]	0.214849	5.31681	15.529	0.000214	0.00247901
BMPR1A	10	86756601	86932838	+	11412	bone morphogenetic protein receptor type 1A [Source:HGNC Symbol;Acc:HGNC:1076]	-0.153444	6.29643	15.5061	0.000216	0.00250096
RBM14	11	66616582	66627347	+	3937	RNA binding motif protein 14 [Source:HGNC Symbol;Acc:HGNC:14219]	-0.154051	6.5155	15.6003	0.000217	0.00251296
NUAK2	1	205302059	205321791	-	3441	NUAK family kinase 2 [Source:HGNC Symbol;Acc:HGNC:29558]	-0.328192	4.06199	15.5804	0.000219	0.0025303
FHDC1	4	152936352	152979696	+	6593	FH2 domain containing 1 [Source:HGNC Symbol;Acc:HGNC:29363]	0.175034	5.88173	15.4726	0.000219	0.0025303
KIF20B	10	89701610	89774939	+	6851	kinesin family member 20B [Source:HGNC Symbol;Acc:HGNC:7212]	-0.141774	6.69084	15.4664	0.000219	0.00253486
AP001453.4	11	64246939	64249494	-	853	novel transcript	0.598078	2.10485	15.4554	0.00022	0.00254456
VASP	19	45506579	45526983	+	3538	vasodilator stimulated phosphoprotein [Source:HGNC Symbol;Acc:HGNC:12652]	-0.112019	7.77271	15.4529	0.000221	0.00254528
MAFG	17	81918270	81927735	-	5241	MAF bZIP transcription factor G [Source:HGNC Symbol;Acc:HGNC:6781]	0.169261	6.2022	15.6172	0.000221	0.00255251
NOP10	15	34341713	34343177	-	554	NOP10 ribonucleoprotein [Source:HGNC Symbol;Acc:HGNC:14378]	-0.143215	6.57429	15.4078	0.000225	0.00258984
CPNE2	16	57092583	57148369	+	7737	copine 2 [Source:HGNC Symbol;Acc:HGNC:2315]	0.21827	5.22751	15.3619	0.000229	0.00263616
STAT1	2	190964358	191020960	-	6053	signal transducer and activator of transcription 1 [Source:HGNC Symbol;Acc:HGNC:11362]	0.13772	6.72753	15.3609	0.000229	0.00263616
ALCAM	3	105366909	105576900	+	7179	activated leukocyte cell adhesion molecule [Source:HGNC Symbol;Acc:HGNC:400]	0.173954	5.89221	15.36	0.000229	0.00263616
TTC9	14	70641916	70675366	+	5094	tetratricopeptide repeat domain 9 [Source:HGNC Symbol;Acc:HGNC:20267]	0.188034	5.79186	15.3915	0.000232	0.00266289
HMGA2	12	65824131	65966295	+	15403	high mobility group AT-hook 2 [Source:HGNC Symbol;Acc:HGNC:5009]	0.112826	8.1509	15.4198	0.000234	0.00268326
FUBP1	1	77944055	77979110	-	5666	far upstream element binding protein 1 [Source:HGNC Symbol;Acc:HGNC:4004]	0.108433	8.15853	15.3078	0.000234	0.00268835
METTL7A	12	50923472	50932510	+	4076	methyltransferase like 7A [Source:HGNC Symbol;Acc:HGNC:24550]	0.243041	4.94978	15.3351	0.000235	0.00269245
SCN1A	2	165984641	166149214	-	16946	sodium voltage-gated channel alpha subunit 1 [Source:HGNC Symbol;Acc:HGNC:10585]	1.00999	0.831763	15.3001	0.000235	0.00269282
GPR173	X	53049091	53080615	+	4608	G protein-coupled receptor 173 [Source:HGNC Symbol;Acc:HGNC:18186]	-0.349575	3.64173	15.2479	0.00024	0.00274833
GPRASP1	X	102651092	102659083	+	6789	G protein-coupled receptor associated sorting protein 1 [Source:HGNC Symbol;Acc:HGNC:24834]	0.580711	2.13185	15.2338	0.000242	0.00276263
NINL	20	25452697	25585531	-	6030	ninein like [Source:HGNC Symbol;Acc:HGNC:29163]	-0.204302	5.8415	16.2273	0.000243	0.0027691
ADAMTS8	11	130404923	130428609	-	4141	ADAM metallopeptidase with thrombospondin type 1 motif 8 [Source:HGNC Symbol;Acc:HGNC:224]	0.307555	4.20766	15.3233	0.000243	0.00276967
SH2D3A	19	6752160	6767463	-	5591	SH2 domain containing 3A [Source:HGNC Symbol;Acc:HGNC:16885]	-0.248703	4.73893	15.2196	0.000243	0.00277263
HSPD1	2	197486584	197516737	-	4123	heat shock protein family D (Hsp60) member 1 [Source:HGNC Symbol;Acc:HGNC:5261]	-0.0843307	10.3687	15.2156	0.000244	0.00277423
PAK1IP1	6	10694972	10709782	+	1523	PAK1 interacting protein 1 [Source:HGNC Symbol;Acc:HGNC:20882]	-0.193898	5.71702	15.318	0.000244	0.00277423
TNFRSF10C	8	23102590	23117437	+	1868	TNF receptor superfamily member 10c [Source:HGNC Symbol;Acc:HGNC:11906]	0.54454	2.38246	15.2126	0.000244	0.00277423
INTS13	12	26905181	26938326	-	3059	integrator complex subunit 13 [Source:HGNC Symbol;Acc:HGNC:20174]	-0.172831	5.94711	15.2041	0.000245	0.00278154
SERTM2	X	111511662	111522399	+	4758	serine rich and transmembrane domain containing 2 [Source:HGNC Symbol;Acc:HGNC:48576]	-0.82913	1.28544	15.2026	0.000245	0.00278154
AOX1	2	200586014	200677064	+	5410	aldehyde oxidase 1 [Source:HGNC Symbol;Acc:HGNC:553]	0.542208	2.39763	15.1971	0.000246	0.00278577
TMCO3	13	113491021	113554590	+	10381	transmembrane and coiled-coil domains 3 [Source:HGNC Symbol;Acc:HGNC:20329]	0.177983	5.77205	15.1901	0.000246	0.0027918
RND1	12	48857145	48865870	-	3948	Rho family GTPase 1 [Source:HGNC Symbol;Acc:HGNC:18314]	-0.358793	3.6154	15.1839	0.000247	0.00279703
CELF5	19	3224661	3297076	+	6066	CUGBP Elav-like family member 5 [Source:HGNC Symbol;Acc:HGNC:14058]	0.405027	3.68658	16.2747	0.00025	0.00282911
TNXB	CHR_HSCHR6_MHC_COX_CTG1	31989596	32066062	-	15909	tenascin XB [Source:HGNC Symbol;Acc:HGNC:11976]	-0.429583	3.10193	15.1203	0.000254	0.00286862
BTG2	1	203305491	203309602	+	2757	BTG anti-proliferation factor 2 [Source:HGNC Symbol;Acc:HGNC:1131]	0.314479	4.03525	15.1079	0.000255	0.00288154
LIN7A	12	80792520	80937925	-	6795	lin-7 homolog A, crumbs cell polarity complex component [Source:HGNC Symbol;Acc:HGNC:17787]	0.296625	4.22857	15.0776	0.000258	0.00291638
HERC2	CHR_HSCHR15_1_CTG8	28320122	28322152	-	20183	HECT and RLD domain containing E3 ubiquitin protein ligase 2 [Source:HGNC Symbol;Acc:HGNC:4868]	0.113705	7.58264	15.0714	0.000259	0.00292173
CNBP	3	129169484	129183922	-	1927	CCHC-type zinc finger nucleic acid binding protein [Source:HGNC Symbol;Acc:HGNC:13164]	0.0983106	8.67101	15.0661	0.00026	0.00292602
TRIO	5	14143342	14532128	+	17860	trio Rho guanine nucleotide exchange factor [Source:HGNC Symbol;Acc:HGNC:12303]	0.145167	6.7042	15.1642	0.00026	0.00292897
LLGL1	17	18225635	18244875	+	6590	LLGL scribble cell polarity complex component 1 [Source:HGNC Symbol;Acc:HGNC:6628]	-0.118712	7.39519	15.0476	0.000262	0.00294437
ECEL1P1	2	232415818	232419816	-	1742	endothelin converting enzyme like 1 pseudogene 1 [Source:HGNC Symbol;Acc:HGNC:14017]	-0.780243	1.70054	15.5572	0.000262	0.00294446
SYT11	1	155859567	155885199	+	5182	synaptotagmin 11 [Source:HGNC Symbol;Acc:HGNC:19239]	-0.310588	4.06662	15.0335	0.000263	0.00295744
NSA2	5	74766991	74780113	+	4962	NSA2, ribosome biogenesis homolog [Source:HGNC Symbol;Acc:HGNC:30728]	-0.153828	6.24672	15.031	0.000264	0.00295824
FAM102B	1	108560089	108644900	+	9350	family with sequence similarity 102 member B [Source:HGNC Symbol;Acc:HGNC:27637]	-0.232855	4.9154	15.0058	0.000266	0.00298761
AKT3	1	243488233	243851079	-	9475	AKT serine/threonine kinase 3 [Source:HGNC Symbol;Acc:HGNC:393]	0.211218	5.1894	14.9625	0.000271	0.00304008
EPS8L1	19	55072020	55087923	+	5341	EPS8 like 1 [Source:HGNC Symbol;Acc:HGNC:21295]	-0.249304	4.78641	14.9611	0.000271	0.00304008
SPTB	14	64746283	64879907	-	14796	spectrin beta, erythrocytic [Source:HGNC Symbol;Acc:HGNC:11274]	-0.636234	2.20566	15.3621	0.000272	0.00304853
ADAM19	5	157395534	157575775	-	7704	ADAM metallopeptidase domain 19 [Source:HGNC Symbol;Acc:HGNC:197]	0.430417	5.80399	30.7293	0.000273	0.0030528
LRP12	8	104489231	104589024	-	9777	LDL receptor related protein 12 [Source:HGNC Symbol;Acc:HGNC:31708]	0.308328	4.0009	14.9218	0.000276	0.0030816
FAT4	4	125316399	125492932	+	16439	FAT atypical cadherin 4 [Source:HGNC Symbol;Acc:HGNC:23109]	-0.344399	3.68786	14.8268	0.000287	0.00320346
DPF1	19	38211006	38229714	-	4800	double PHD fingers 1 [Source:HGNC Symbol;Acc:HGNC:20225]	-0.367156	3.77969	15.2027	0.000291	0.0032361
PRICKLE3	X	49174802	49186528	-	3656	prickle planar cell polarity protein 3 [Source:HGNC Symbol;Acc:HGNC:6645]	-0.462649	2.84699	14.7881	0.000292	0.00325163
GRK3	22	25564675	25729294	+	9477	G protein-coupled receptor kinase 3 [Source:HGNC Symbol;Acc:HGNC:290]	-0.170614	5.92667	14.775	0.000294	0.00326724
ARMCX4	X	101418287	101533459	+	13351	armadillo repeat containing X-linked 4 [Source:HGNC Symbol;Acc:HGNC:28615]	-0.218272	5.11199	14.7689	0.000295	0.00327312
RAB12	18	8609437	8639382	+	2476	RAB12, member RAS oncogene family [Source:HGNC Symbol;Acc:HGNC:31332]	-0.19493	5.4332	14.7413	0.000298	0.00330676
STX8	17	9250471	9576591	-	3455	syntaxin 8 [Source:HGNC Symbol;Acc:HGNC:11443]	-0.309014	3.98846	14.7287	0.0003	0.00332199
TP73-AS1	1	3735511	3747373	-	9701	TP73 antisense RNA 1 [Source:HGNC Symbol;Acc:HGNC:29052]	0.173069	5.86112	14.7258	0.0003	0.00332352
IGSF21	1	18107798	18378483	+	3033	immunoglobin superfamily member 21 [Source:HGNC Symbol;Acc:HGNC:28246]	0.242167	4.80688	14.7204	0.000301	0.00332863
GJC1	17	44798448	44830816	-	8716	gap junction protein gamma 1 [Source:HGNC Symbol;Acc:HGNC:4280]	0.124882	7.14685	14.7154	0.000301	0.00333318
ZSWIM8	10	73785582	73801797	+	7953	zinc finger SWIM-type containing 8 [Source:HGNC Symbol;Acc:HGNC:23528]	0.237125	4.84865	14.7084	0.000302	0.00334049
TAPBP	CHR_HSCHR6_MHC_QBL_CTG1	33228522	33243221	-	5056	TAP binding protein [Source:HGNC Symbol;Acc:HGNC:11566]	-0.19637	5.43784	14.7009	0.000303	0.00334856
AC004890.2	7	149285281	149297312	+	4288	zinc finger protein pseudogene	1.02736	0.644496	14.6977	0.000304	0.00335061
KLC1	14	103561896	103714249	+	19251	kinesin light chain 1 [Source:HGNC Symbol;Acc:HGNC:6387]	0.17606	5.82774	14.6869	0.000305	0.00335974
GSPT1	16	11868128	11916082	-	8054	G1 to S phase transition 1 [Source:HGNC Symbol;Acc:HGNC:4621]	-0.108105	8.21091	14.7095	0.000305	0.00335974
PCLO	7	82754012	83162930	-	22874	piccolo presynaptic cytomatrix protein [Source:HGNC Symbol;Acc:HGNC:13406]	0.353814	3.6112	14.6655	0.000308	0.00338126
ECE1	1	21217247	21345572	-	7308	endothelin converting enzyme 1 [Source:HGNC Symbol;Acc:HGNC:3146]	0.14416	6.60291	14.6601	0.000309	0.00338646
EIF1	17	41688885	41692668	+	3623	eukaryotic translation initiation factor 1 [Source:HGNC Symbol;Acc:HGNC:3249]	-0.103541	8.20539	14.6567	0.000309	0.00338786
TBCD	CHR_HSCHR17_1_CTG9	82923652	82946138	+	13537	tubulin folding cofactor D [Source:HGNC Symbol;Acc:HGNC:11581]	0.113831	7.56016	14.6556	0.000309	0.00338786
ZBTB21	21	41986831	42010387	-	8062	zinc finger and BTB domain containing 21 [Source:HGNC Symbol;Acc:HGNC:13083]	-0.247203	4.67401	14.6511	0.00031	0.00339174
MLST8	16	2204248	2209453	+	4360	MTOR associated protein, LST8 homolog [Source:HGNC Symbol;Acc:HGNC:24825]	0.178445	5.72497	14.6472	0.00031	0.00339484
UBAP2L	1	154220179	154271510	+	7503	ubiquitin associated protein 2 like [Source:HGNC Symbol;Acc:HGNC:29877]	0.103602	8.1079	14.6306	0.000312	0.00341637
SKA1	18	50375040	50394168	+	2900	spindle and kinetochore associated complex subunit 1 [Source:HGNC Symbol;Acc:HGNC:28109]	-0.310617	3.94962	14.6275	0.000313	0.00341818
SHISAL2B	5	64690442	64718190	+	1314	shisa like 2B [Source:HGNC Symbol;Acc:HGNC:34236]	0.546718	2.32132	14.6098	0.000315	0.00344154
KCNK5	6	39188971	39229475	-	3783	potassium two pore domain channel subfamily K member 5 [Source:HGNC Symbol;Acc:HGNC:6280]	-0.153088	6.24194	14.5878	0.000318	0.00347134
SPPL2B	19	2328615	2355095	+	7419	signal peptide peptidase like 2B [Source:HGNC Symbol;Acc:HGNC:30627]	0.209327	5.22865	14.5852	0.000319	0.00347263
PPA1	10	70202835	70233911	-	5166	pyrophosphatase (inorganic) 1 [Source:HGNC Symbol;Acc:HGNC:9226]	-0.126653	6.92642	14.562	0.000322	0.00350389
FASN	17	82078338	82098294	-	9321	fatty acid synthase [Source:HGNC Symbol;Acc:HGNC:3594]	-0.0829197	10.6278	14.5606	0.000322	0.00350389
CD47	3	108043091	108091862	-	8228	CD47 molecule [Source:HGNC Symbol;Acc:HGNC:1682]	0.29354	4.10193	14.5446	0.000324	0.00352534
HS6ST1	2	128236716	128318868	-	4974	heparan sulfate 6-O-sulfotransferase 1 [Source:HGNC Symbol;Acc:HGNC:5201]	-0.132914	6.83072	14.4897	0.000332	0.00360454
COG6	13	39655627	39791665	+	8047	component of oligomeric golgi complex 6 [Source:HGNC Symbol;Acc:HGNC:18621]	-0.263001	4.52479	14.489	0.000332	0.00360454
AGPAT1	CHR_HSCHR6_MHC_COX_CTG1	32116683	32126567	-	3593	1-acylglycerol-3-phosphate O-acyltransferase 1 [Source:HGNC Symbol;Acc:HGNC:324]	-0.144158	6.4444	14.4738	0.000334	0.00362531
RARS	5	168486451	168519301	+	3417	arginyl-tRNA synthetase [Source:HGNC Symbol;Acc:HGNC:9870]	-0.127196	6.99554	14.4625	0.000336	0.00363917
AGPAT4-IT1	6	161160105	161161982	-	1878	AGPAT4 intronic transcript 1 [Source:HGNC Symbol;Acc:HGNC:20988]	0.974457	0.839191	14.4613	0.000336	0.00363917
CDC123	10	12195965	12250589	+	2298	cell division cycle 123 [Source:HGNC Symbol;Acc:HGNC:16827]	-0.126226	7.22221	14.5067	0.000337	0.00364494
PRKCI	3	170222424	170305977	+	5778	protein kinase C iota [Source:HGNC Symbol;Acc:HGNC:9404]	0.122188	7.19159	14.4541	0.000337	0.00364494
DVL1	1	1335276	1349418	-	3882	dishevelled segment polarity protein 1 [Source:HGNC Symbol;Acc:HGNC:3084]	0.154317	6.31791	14.4455	0.000341	0.00368262
SPG11	15	44562696	44663678	-	11853	SPG11, spatacsin vesicle trafficking associated [Source:HGNC Symbol;Acc:HGNC:11226]	0.17316	5.84651	14.4172	0.000342	0.00369734
CSNK1D	17	82239023	82273731	-	11024	casein kinase 1 delta [Source:HGNC Symbol;Acc:HGNC:2452]	0.124435	7.02284	14.3752	0.000348	0.00376171
ZNF516	18	76357682	76495242	-	8777	zinc finger protein 516 [Source:HGNC Symbol;Acc:HGNC:28990]	0.318322	3.91714	14.367	0.00035	0.00377209
ADCY8	8	130780301	131040909	-	4444	adenylate cyclase 8 [Source:HGNC Symbol;Acc:HGNC:239]	-0.310056	3.90929	14.3327	0.000355	0.00382511
FCHO1	19	17747718	17788568	+	5694	FCH domain only 1 [Source:HGNC Symbol;Acc:HGNC:29002]	-0.206678	5.2755	14.3118	0.000358	0.0038534
ANKRD33B	5	10564070	10657816	+	10043	ankyrin repeat domain 33B [Source:HGNC Symbol;Acc:HGNC:35240]	-0.249708	4.60657	14.311	0.000358	0.0038534
RPS15A	16	18781295	18790383	-	6679	ribosomal protein S15a [Source:HGNC Symbol;Acc:HGNC:10389]	0.100936	8.21255	14.3102	0.000358	0.0038534
TNFAIP8	5	119268692	119399688	+	8506	TNF alpha induced protein 8 [Source:HGNC Symbol;Acc:HGNC:17260]	0.303919	4.00108	14.3048	0.000359	0.00385952
AIMP1	4	106315544	106349226	+	3328	aminoacyl tRNA synthetase complex interacting multifunctional protein 1 [Source:HGNC Symbol;Acc:HGNC:10648]	-0.187443	5.64633	14.2783	0.000363	0.00390076
MIB1	18	21704957	21870957	+	10033	mindbomb E3 ubiquitin protein ligase 1 [Source:HGNC Symbol;Acc:HGNC:21086]	-0.117855	7.31721	14.2764	0.000364	0.0039009
SP8	7	20782283	20786886	-	3718	Sp8 transcription factor [Source:HGNC Symbol;Acc:HGNC:19196]	0.320645	3.87549	14.266	0.000365	0.00391545
FA2H	16	74712955	74774831	-	3279	fatty acid 2-hydroxylase [Source:HGNC Symbol;Acc:HGNC:21197]	-0.542552	2.32489	14.2364	0.00037	0.00396264
MYO9A	15	71822291	72118577	-	20320	myosin IXA [Source:HGNC Symbol;Acc:HGNC:7608]	-0.185879	5.549	14.2346	0.00037	0.00396265
PEAK1	15	77100656	77420144	-	24184	pseudopodium enriched atypical kinase 1 [Source:HGNC Symbol;Acc:HGNC:29431]	0.19567	5.97066	15.5099	0.000371	0.00397012
GSE1	16	85169525	85676204	+	13376	Gse1 coiled-coil protein [Source:HGNC Symbol;Acc:HGNC:28979]	0.114385	7.41115	14.1891	0.000377	0.00403489
GAN	16	81314947	81390884	+	15411	gigaxonin [Source:HGNC Symbol;Acc:HGNC:4137]	-0.23981	4.80412	14.1868	0.000378	0.00403582
TMUB2	17	44186970	44191929	+	3709	transmembrane and ubiquitin like domain containing 2 [Source:HGNC Symbol;Acc:HGNC:28459]	0.317465	3.92789	14.1845	0.000378	0.00403686
TPRG1L	1	3625015	3630127	+	2401	tumor protein p63 regulated 1 like [Source:HGNC Symbol;Acc:HGNC:27007]	-0.195258	5.42662	14.1809	0.000379	0.0040401
TSPEAR	21	44497892	44711572	-	4463	thrombospondin type laminin G domain and EAR repeats [Source:HGNC Symbol;Acc:HGNC:1268]	-0.574306	2.28835	14.2551	0.000381	0.00406624
WNK3	X	54192823	54358642	-	11472	WNK lysine deficient protein kinase 3 [Source:HGNC Symbol;Acc:HGNC:14543]	-0.207634	5.2614	14.1592	0.000382	0.00407198
AC125807.2	12	3041437	3044950	+	3514	novel transcript	-0.163103	5.93048	14.1511	0.000384	0.0040815
IGDCC4	15	65381484	65422947	-	7619	immunoglobulin superfamily DCC subclass member 4 [Source:HGNC Symbol;Acc:HGNC:13770]	0.246514	4.59989	14.1308	0.000387	0.004105
TSPAN12	7	120787320	120858402	-	3368	tetraspanin 12 [Source:HGNC Symbol;Acc:HGNC:21641]	0.302734	3.97297	14.1288	0.000387	0.004105
HYAL2	3	50317790	50322782	-	4421	hyaluronidase 2 [Source:HGNC Symbol;Acc:HGNC:5321]	0.159189	5.98914	14.1288	0.000387	0.004105
ST6GALNAC3	1	76074746	76634603	+	7212	ST6 N-acetylgalactosaminide alpha-2,6-sialyltransferase 3 [Source:HGNC Symbol;Acc:HGNC:19343]	0.237004	4.71647	14.1285	0.000387	0.004105
HELZ	17	67070444	67245989	-	15680	helicase with zinc finger [Source:HGNC Symbol;Acc:HGNC:16878]	-0.175159	5.71711	14.1284	0.000387	0.004105
LAMC3	9	131009174	131094473	+	7502	laminin subunit gamma 3 [Source:HGNC Symbol;Acc:HGNC:6494]	0.204892	5.2267	14.1233	0.000388	0.00411094
MTR	1	236795292	236921278	+	12357	5-methyltetrahydrofolate-homocysteine methyltransferase [Source:HGNC Symbol;Acc:HGNC:7468]	0.166713	5.91077	14.1183	0.000389	0.00411614
RALGAPA2	20	20389530	20712644	-	11649	Ral GTPase activating protein catalytic alpha subunit 2 [Source:HGNC Symbol;Acc:HGNC:16207]	-0.196563	5.36159	14.1169	0.000389	0.00411614
SUB1	5	32531633	32604079	+	9266	SUB1 homolog, transcriptional regulator [Source:HGNC Symbol;Acc:HGNC:19985]	-0.117871	7.37522	14.0994	0.000392	0.00414419
PLCB1	20	8077251	8968360	+	17412	phospholipase C beta 1 [Source:HGNC Symbol;Acc:HGNC:15917]	0.330392	3.79616	14.0696	0.000397	0.00419466
CYLD	16	50742050	50801935	+	12954	CYLD lysine 63 deubiquitinase [Source:HGNC Symbol;Acc:HGNC:2584]	-0.210974	5.10584	14.0621	0.000399	0.00420506
MAPK8IP1	11	45885651	45906465	+	3498	mitogen-activated protein kinase 8 interacting protein 1 [Source:HGNC Symbol;Acc:HGNC:6882]	-0.159074	6.02274	14.0544	0.0004	0.00421601
SERPINB9	6	2887270	2903309	-	4143	serpin family B member 9 [Source:HGNC Symbol;Acc:HGNC:8955]	-0.264353	5.11688	15.7008	0.000401	0.00422015
GRIPAP1	X	48973720	49002264	-	6841	GRIP1 associated protein 1 [Source:HGNC Symbol;Acc:HGNC:18706]	-0.16579	5.87581	14.0476	0.000401	0.0042221
CIAO3	16	729760	741329	-	8094	cytosolic iron-sulfur assembly component 3 [Source:HGNC Symbol;Acc:HGNC:14179]	0.294396	4.02863	14.038	0.000403	0.0042335
TWSG1	18	9334767	9402420	+	4435	twisted gastrulation BMP signaling modulator 1 [Source:HGNC Symbol;Acc:HGNC:12429]	-0.195979	5.35826	14.0336	0.000404	0.00423846
XRN1	3	142306607	142448062	-	11982	5'-3' exoribonuclease 1 [Source:HGNC Symbol;Acc:HGNC:30654]	0.250078	4.74453	14.1091	0.000406	0.0042587
NOP14-AS1	4	2934899	2961738	+	7195	NOP14 antisense RNA 1 [Source:HGNC Symbol;Acc:HGNC:20205]	0.400223	3.0822	14.0191	0.000406	0.0042587
PASK	2	241106099	241150264	-	10686	PAS domain containing serine/threonine kinase [Source:HGNC Symbol;Acc:HGNC:17270]	0.154449	6.11521	13.9986	0.00041	0.00429345
PWP2	21	44107373	44131181	+	6839	PWP2, small subunit processome component [Source:HGNC Symbol;Acc:HGNC:9711]	-0.328259	3.81149	13.9941	0.00041	0.00429604
MPHOSPH10	2	71130632	71150101	+	4355	M-phase phosphoprotein 10 [Source:HGNC Symbol;Acc:HGNC:7213]	-0.19965	5.29269	13.9938	0.00041	0.00429604
ARPP19	15	52547045	52569883	-	6917	cAMP regulated phosphoprotein 19 [Source:HGNC Symbol;Acc:HGNC:16967]	-0.110351	7.68453	13.9796	0.000413	0.00431924
ANO8	19	17323223	17334855	-	5005	anoctamin 8 [Source:HGNC Symbol;Acc:HGNC:29329]	0.206372	5.38606	14.0726	0.000414	0.00432389
RIPOR3	20	50586108	50691527	-	6008	RIPOR family member 3 [Source:HGNC Symbol;Acc:HGNC:16168]	-0.507671	2.42529	13.9541	0.000418	0.00436069
HSP90AB1	6	44246166	44253888	+	2980	heat shock protein 90 alpha family class B member 1 [Source:HGNC Symbol;Acc:HGNC:5258]	-0.0735937	11.8492	13.9401	0.00042	0.00438397
RADX	X	106611930	106679439	+	4850	RPA1 related single stranded DNA binding protein, X-linked [Source:HGNC Symbol;Acc:HGNC:25486]	0.519996	2.35981	13.9038	0.000427	0.00444993
CDK5RAP2	9	120388869	120580170	-	10080	CDK5 regulatory subunit associated protein 2 [Source:HGNC Symbol;Acc:HGNC:18672]	0.131842	6.66163	13.8987	0.000428	0.00445655
HERPUD2	7	35632659	35695571	-	3246	HERPUD family member 2 [Source:HGNC Symbol;Acc:HGNC:21915]	0.253818	4.53481	13.8943	0.000429	0.00446169
RGL2	6	33291654	33298942	-	4159	ral guanine nucleotide dissociation stimulator like 2 [Source:HGNC Symbol;Acc:HGNC:9769]	0.183012	5.64067	13.889	0.000429	0.00446784
NANS	9	98056732	98083077	+	4931	N-acetylneuraminate synthase [Source:HGNC Symbol;Acc:HGNC:19237]	-0.184428	5.62177	13.8878	0.00043	0.00446784
C9orf135	9	69820817	69906227	+	1250	chromosome 9 open reading frame 135 [Source:HGNC Symbol;Acc:HGNC:31422]	-0.582353	2.19712	13.9076	0.000431	0.00447731
IMPACT	18	24426634	24453531	+	4896	impact RWD domain protein [Source:HGNC Symbol;Acc:HGNC:20387]	-0.210883	5.82824	15.5469	0.000432	0.00448203
GNG5	1	84498325	84506581	-	1128	G protein subunit gamma 5 [Source:HGNC Symbol;Acc:HGNC:4408]	0.201452	5.23393	13.8718	0.000433	0.00448579
AFF4	5	132875395	132963634	-	11281	AF4/FMR2 family member 4 [Source:HGNC Symbol;Acc:HGNC:17869]	0.116195	7.30746	13.8606	0.000435	0.0045043
AXIN2	17	65528563	65561648	-	5227	axin 2 [Source:HGNC Symbol;Acc:HGNC:904]	-0.253509	4.53909	13.8573	0.000435	0.00450743
ATXN3	14	92044496	92106625	-	9665	ataxin 3 [Source:HGNC Symbol;Acc:HGNC:7106]	-0.264479	4.34288	13.8462	0.000437	0.00452262
ABCC4	13	95019835	95301475	-	8629	ATP binding cassette subfamily C member 4 [Source:HGNC Symbol;Acc:HGNC:55]	0.266948	4.37547	13.8428	0.000438	0.00452381
PPM1F	22	21919425	21952848	-	10089	protein phosphatase, Mg2+/Mn2+ dependent 1F [Source:HGNC Symbol;Acc:HGNC:19388]	0.184091	5.56931	13.8423	0.000438	0.00452381
NIN	14	50719763	50831121	-	13683	ninein [Source:HGNC Symbol;Acc:HGNC:14906]	0.197964	5.26351	13.8128	0.000444	0.00457859
SETX	9	132261356	132354986	-	12141	senataxin [Source:HGNC Symbol;Acc:HGNC:445]	0.127102	6.96908	13.7781	0.000451	0.00464443
SFXN1	5	175477062	175529742	+	7407	sideroflexin 1 [Source:HGNC Symbol;Acc:HGNC:16085]	0.147837	6.29368	13.7633	0.000453	0.00467092
MYRF	11	61752642	61788518	+	10680	myelin regulatory factor [Source:HGNC Symbol;Acc:HGNC:1181]	0.308323	3.86427	13.7568	0.000455	0.00468075
PDK3	X	24465221	24550466	+	13555	pyruvate dehydrogenase kinase 3 [Source:HGNC Symbol;Acc:HGNC:8811]	-0.194839	5.40433	13.7547	0.000455	0.00468176
FRAT2	10	97332497	97334709	-	2213	FRAT2, WNT signaling pathway regulator [Source:HGNC Symbol;Acc:HGNC:16048]	-0.140226	6.60235	13.7573	0.000458	0.00470859
CIRBP	19	1259384	1274880	+	6368	cold inducible RNA binding protein [Source:HGNC Symbol;Acc:HGNC:1982]	0.131319	6.71478	13.7382	0.000458	0.00470859
AC091820.1	5	167296234	167303372	-	648	novel transcript	-0.572066	2.07287	13.7307	0.00046	0.00471889
SYT17	16	19167971	19268332	+	7545	synaptotagmin 17 [Source:HGNC Symbol;Acc:HGNC:24119]	-0.481031	2.66175	13.7298	0.00046	0.00471889
TBL1XR1	3	177019340	177228000	-	11603	transducin beta like 1 X-linked receptor 1 [Source:HGNC Symbol;Acc:HGNC:29529]	-0.156489	6.01561	13.7228	0.000461	0.00472983
CTDSPL2	15	44427622	44529038	+	9277	CTD small phosphatase like 2 [Source:HGNC Symbol;Acc:HGNC:26936]	0.163943	5.87387	13.6994	0.000466	0.00477455
SLC19A1	21	45493572	45573365	-	11235	solute carrier family 19 member 1 [Source:HGNC Symbol;Acc:HGNC:10937]	-0.177103	5.84855	13.7932	0.000467	0.00478119
DHCR24	1	54849627	54887195	-	6214	24-dehydrocholesterol reductase [Source:HGNC Symbol;Acc:HGNC:2859]	-0.0849009	9.75234	13.6929	0.000468	0.00478119
NET1	10	5412557	5459056	+	4762	neuroepithelial cell transforming 1 [Source:HGNC Symbol;Acc:HGNC:14592]	-0.132106	6.75453	13.6816	0.00047	0.00480145
WDFY1	2	223855716	223945357	-	5485	WD repeat and FYVE domain containing 1 [Source:HGNC Symbol;Acc:HGNC:20451]	-0.118419	7.15684	13.674	0.000471	0.00481369
MAN2A1	5	109689366	109869625	+	11815	mannosidase alpha class 2A member 1 [Source:HGNC Symbol;Acc:HGNC:6824]	0.117083	7.27815	13.671	0.000472	0.00481477
SIRT1	10	67884656	67918390	+	4564	sirtuin 1 [Source:HGNC Symbol;Acc:HGNC:14929]	-0.20761	6.43636	17.3637	0.000472	0.00481477
CTNNA3	10	65912523	67696195	-	11157	catenin alpha 3 [Source:HGNC Symbol;Acc:HGNC:2511]	0.448247	2.88448	13.6686	0.000472	0.00481477
RRM2B	8	102204502	102239118	-	5548	ribonucleotide reductase regulatory TP53 inducible subunit M2B [Source:HGNC Symbol;Acc:HGNC:17296]	-0.124782	6.97625	13.6585	0.000475	0.00483253
GABPB1-AS1	15	50354959	50372202	+	17179	GABPB1 antisense RNA 1 [Source:HGNC Symbol;Acc:HGNC:44157]	-0.20455	5.28661	13.6312	0.00048	0.00488665
ZNF92	7	65373799	65401135	+	3512	zinc finger protein 92 [Source:HGNC Symbol;Acc:HGNC:13168]	-0.25901	4.59632	13.6954	0.000484	0.00492448
AC012085.1	12	93640822	93641586	-	765	phosphoglycerate mutase 1 (brain) (PGAM1) pseudogene	0.202968	5.19709	13.6101	0.000485	0.00492448
DOK1	2	74549026	74557554	+	3049	docking protein 1 [Source:HGNC Symbol;Acc:HGNC:2990]	0.491717	2.46048	13.6046	0.000486	0.00493033
FAM136A	2	70295975	70302090	-	3086	family with sequence similarity 136 member A [Source:HGNC Symbol;Acc:HGNC:25911]	-0.130136	6.84566	13.6041	0.000486	0.00493033
UBE2S	19	55399745	55407788	-	2799	ubiquitin conjugating enzyme E2 S [Source:HGNC Symbol;Acc:HGNC:17895]	0.103908	8.01872	13.6022	0.000486	0.0049311
PEX26	22	18077920	18131138	+	20045	peroxisomal biogenesis factor 26 [Source:HGNC Symbol;Acc:HGNC:22965]	-0.141787	6.36859	13.5989	0.000487	0.0049311
ACAN	15	88803442	88875354	+	10909	aggrecan [Source:HGNC Symbol;Acc:HGNC:319]	-0.828865	1.1335	13.5814	0.000491	0.00496174
FKBP1B	2	24049701	24063681	+	1677	FKBP prolyl isomerase 1B [Source:HGNC Symbol;Acc:HGNC:3712]	0.255245	4.55563	13.5602	0.000495	0.00500413
SUCLA2-AS1	13	48001389	48002552	+	552	SUCLA2 antisense RNA 1 [Source:HGNC Symbol;Acc:HGNC:39965]	-1.00655	0.74801	13.5474	0.000498	0.0050285
SGCB	4	52020706	52038482	-	4541	sarcoglycan beta [Source:HGNC Symbol;Acc:HGNC:10806]	-0.202993	5.18996	13.5407	0.000499	0.00503957
CLN8	CHR_HSCHR8_7_CTG1	1755340	1786132	+	9459	CLN8, transmembrane ER and ERGIC protein [Source:HGNC Symbol;Acc:HGNC:2079]	-0.185936	5.57976	13.5125	0.000506	0.00509815
CDC6	17	40287879	40304657	+	5311	cell division cycle 6 [Source:HGNC Symbol;Acc:HGNC:1744]	0.129193	6.82918	13.5046	0.000507	0.00511207
BAHCC1	17	81395475	81466332	+	13473	BAH domain and coiled-coil containing 1 [Source:HGNC Symbol;Acc:HGNC:29279]	0.606556	1.88594	13.4953	0.000509	0.00512928
ERCC6	10	49454470	49539538	-	17716	ERCC excision repair 6, chromatin remodeling factor [Source:HGNC Symbol;Acc:HGNC:3438]	-0.309695	3.86086	13.474	0.000514	0.00517346
G3BP1	5	151771045	151812785	+	12406	G3BP stress granule assembly factor 1 [Source:HGNC Symbol;Acc:HGNC:30292]	-0.0911622	9.02785	13.4671	0.000516	0.00518324
CLNS1A	11	77514936	77637805	-	4592	chloride nucleotide-sensitive channel 1A [Source:HGNC Symbol;Acc:HGNC:2080]	-0.125352	6.81083	13.4664	0.000516	0.00518324
SCCPDH	1	246724409	246768137	+	2141	saccharopine dehydrogenase (putative) [Source:HGNC Symbol;Acc:HGNC:24275]	0.218681	5.00869	13.4619	0.000517	0.00518814
NME7	1	169132531	169367948	-	5718	NME/NM23 family member 7 [Source:HGNC Symbol;Acc:HGNC:20461]	-0.348272	3.71126	13.6231	0.000517	0.00518814
SEZ6L2	16	29871159	29899547	-	4110	seizure related 6 homolog like 2 [Source:HGNC Symbol;Acc:HGNC:30844]	-0.128535	6.74675	13.4544	0.000519	0.00519952
KLHL5	4	39045039	39126857	+	5144	kelch like family member 5 [Source:HGNC Symbol;Acc:HGNC:6356]	-0.196534	5.26521	13.4402	0.000522	0.00522438
SDC4	20	45325288	45348424	-	2613	syndecan 4 [Source:HGNC Symbol;Acc:HGNC:10661]	-0.157643	5.98419	13.437	0.000522	0.00522812
JPH4	14	23568035	23578790	-	5297	junctophilin 4 [Source:HGNC Symbol;Acc:HGNC:20156]	-0.198988	5.36362	13.4228	0.000526	0.00525353
CHD3	17	7884806	7912760	+	9758	chromodomain helicase DNA binding protein 3 [Source:HGNC Symbol;Acc:HGNC:1918]	-0.167873	5.79874	13.4218	0.000526	0.00525353
CDS2	20	5126879	5197887	+	11800	CDP-diacylglycerol synthase 2 [Source:HGNC Symbol;Acc:HGNC:1801]	-0.134992	6.62294	13.421	0.000526	0.00525353
ACADVL	17	7217125	7225266	+	4820	acyl-CoA dehydrogenase very long chain [Source:HGNC Symbol;Acc:HGNC:92]	0.139935	6.43753	13.4133	0.000528	0.00526587
KCNJ6	21	37607373	38121345	-	19979	potassium voltage-gated channel subfamily J member 6 [Source:HGNC Symbol;Acc:HGNC:6267]	-0.545484	2.18892	13.4105	0.000529	0.00526587
SEC14L1	17	77088749	77217101	+	10356	SEC14 like lipid binding 1 [Source:HGNC Symbol;Acc:HGNC:10698]	-0.123722	6.90538	13.4102	0.000529	0.00526587
EFHD2	1	15409888	15430339	+	2534	EF-hand domain family member D2 [Source:HGNC Symbol;Acc:HGNC:28670]	-0.207041	5.15575	13.4093	0.000529	0.00526587
ASPM	1	197084127	197146694	-	10888	abnormal spindle microtubule assembly [Source:HGNC Symbol;Acc:HGNC:19048]	0.110223	7.48965	13.3803	0.000536	0.00532913
CLIP1	12	122271432	122422632	-	18559	CAP-Gly domain containing linker protein 1 [Source:HGNC Symbol;Acc:HGNC:10461]	0.183078	5.58695	13.3689	0.000538	0.00535194
ADARB1	21	45073853	45226560	+	10049	adenosine deaminase, RNA specific B1 [Source:HGNC Symbol;Acc:HGNC:226]	-0.252383	4.69088	13.4963	0.000539	0.00535843
SEC13	3	10293131	10321112	-	5380	SEC13 homolog, nuclear pore and COPII coat complex component [Source:HGNC Symbol;Acc:HGNC:10697]	-0.12391	6.97029	13.3601	0.00054	0.00536512
MYSM1	1	58654740	58700080	-	8925	Myb like, SWIRM and MPN domains 1 [Source:HGNC Symbol;Acc:HGNC:29401]	0.127566	6.8103	13.3559	0.000541	0.00536842
CNKSR2	X	21372801	21654695	+	31865	connector enhancer of kinase suppressor of Ras 2 [Source:HGNC Symbol;Acc:HGNC:19701]	-0.343517	3.4914	13.3493	0.000543	0.00537909
ZNF90	19	20077994	20127076	+	6088	zinc finger protein 90 [Source:HGNC Symbol;Acc:HGNC:13165]	-0.16642	5.78426	13.3478	0.000543	0.00537909
ITM2C	2	230864639	230879248	+	2569	integral membrane protein 2C [Source:HGNC Symbol;Acc:HGNC:6175]	0.0908181	9.25502	13.3338	0.000547	0.00540691
AMMECR1	X	110194186	110440233	-	6362	Alport syndrome, mental retardation, midface hypoplasia and elliptocytosis chromosomal region gene 1 [Source:HGNC Symbol;Acc:HGNC:467]	0.185184	5.463	13.3321	0.000547	0.00540691
CFDP1	16	75293698	75433503	-	3335	craniofacial development protein 1 [Source:HGNC Symbol;Acc:HGNC:1873]	-0.168353	5.81591	13.3308	0.000547	0.00540691
DHX32	10	125836337	125896436	-	3948	DEAH-box helicase 32 (putative) [Source:HGNC Symbol;Acc:HGNC:16717]	0.241074	4.5943	13.3296	0.000548	0.00540691
FP565260.1	21	5130871	5154734	-	7665	periodic tryptophan protein 2 homolog [Source:NCBI gene;Acc:102724159]	-0.334727	3.59509	13.325	0.000549	0.00541049
TCF7L2	10	112950247	113167678	+	6739	transcription factor 7 like 2 [Source:HGNC Symbol;Acc:HGNC:11641]	-0.15695	5.99645	13.325	0.000549	0.00541049
MT-RNR1	MT	648	1601	+	954	mitochondrially encoded 12S RNA [Source:HGNC Symbol;Acc:HGNC:7470]	0.0915999	9.03773	13.3086	0.000553	0.00544551
RRM2	2	10120698	10211725	+	9155	ribonucleotide reductase regulatory subunit M2 [Source:HGNC Symbol;Acc:HGNC:10452]	0.12035	7.14283	13.3067	0.000553	0.00544638
OR2A9P	7	144294480	144300934	+	3337	olfactory receptor family 2 subfamily A member 9 pseudogene [Source:HGNC Symbol;Acc:HGNC:8236]	-0.677846	1.64736	13.3012	0.000554	0.00545573
KIRREL1	1	157993273	158100262	+	7872	kirre like nephrin family adhesion molecule 1 [Source:HGNC Symbol;Acc:HGNC:15734]	0.13637	6.4816	13.2838	0.000559	0.00549347
ATP5F1E	20	59025475	59032345	-	5081	ATP synthase F1 subunit epsilon [Source:HGNC Symbol;Acc:HGNC:838]	0.180436	5.54233	13.2788	0.00056	0.00550174
ONECUT2	18	57435374	57491298	+	16546	one cut homeobox 2 [Source:HGNC Symbol;Acc:HGNC:8139]	-0.448614	2.77274	13.2736	0.000561	0.00551032
UBXN1	11	62676498	62679117	-	2532	UBX domain protein 1 [Source:HGNC Symbol;Acc:HGNC:18402]	0.137131	6.45602	13.2612	0.000564	0.0055365
LINC01963	2	216217045	216220192	+	3148	long intergenic non-protein coding RNA 1963 [Source:HGNC Symbol;Acc:HGNC:25283]	0.551347	2.14948	13.2347	0.000571	0.00559731
ELK3	12	96194375	96269824	+	4644	ELK3, ETS transcription factor [Source:HGNC Symbol;Acc:HGNC:3325]	0.221424	5.13533	13.4305	0.000578	0.0056618
ZMYND8	20	47209214	47356889	-	7625	zinc finger MYND-type containing 8 [Source:HGNC Symbol;Acc:HGNC:9397]	-0.105355	7.78473	13.2038	0.000578	0.00566565
MX1	21	41420304	41459214	+	8616	MX dynamin like GTPase 1 [Source:HGNC Symbol;Acc:HGNC:7532]	-0.455026	2.69021	13.1982	0.00058	0.00567568
ACOT7	1	6264269	6394391	-	4124	acyl-CoA thioesterase 7 [Source:HGNC Symbol;Acc:HGNC:24157]	0.112167	7.49905	13.1899	0.000582	0.00569244
BCCIP	10	125823546	125853695	+	4496	BRCA2 and CDKN1A interacting protein [Source:HGNC Symbol;Acc:HGNC:978]	-0.127178	6.77749	13.1849	0.000583	0.0057009
OGT	X	71533104	71575892	+	9786	O-linked N-acetylglucosamine (GlcNAc) transferase [Source:HGNC Symbol;Acc:HGNC:8127]	0.102347	7.96268	13.1817	0.000584	0.00570127
TRAPPC12	CHR_HSCHR2_1_CTG1	3401777	3486461	+	9193	trafficking protein particle complex 12 [Source:HGNC Symbol;Acc:HGNC:24284]	0.174979	5.63109	13.1816	0.000584	0.00570127
FLYWCH1	16	2911937	2951208	+	8419	FLYWCH-type zinc finger 1 [Source:HGNC Symbol;Acc:HGNC:25404]	0.199902	5.24962	13.1728	0.000586	0.0057194
ZNF808	19	52527652	52564464	+	5008	zinc finger protein 808 [Source:HGNC Symbol;Acc:HGNC:33230]	-0.462228	2.73757	13.1665	0.000588	0.00572782
E2F5	8	85177154	85217158	+	5999	E2F transcription factor 5 [Source:HGNC Symbol;Acc:HGNC:3119]	0.196257	5.26601	13.1664	0.000588	0.00572782
DNAJC5	20	63895126	63936031	+	5343	DnaJ heat shock protein family (Hsp40) member C5 [Source:HGNC Symbol;Acc:HGNC:16235]	0.134646	6.51108	13.1646	0.000588	0.00572843
THY1	11	119417378	119424985	-	5925	Thy-1 cell surface antigen [Source:HGNC Symbol;Acc:HGNC:11801]	0.0957408	8.67068	13.16	0.00059	0.0057361
MTHFD2	2	74198610	74217565	+	4822	methylenetetrahydrofolate dehydrogenase (NADP+ dependent) 2, methenyltetrahydrofolate cyclohydrolase [Source:HGNC Symbol;Acc:HGNC:7434]	-0.106833	7.80949	13.1561	0.000591	0.00574199
B3GALNT1	3	161083883	161105411	-	7816	beta-1,3-N-acetylgalactosaminyltransferase 1 (globoside blood group) [Source:HGNC Symbol;Acc:HGNC:918]	0.387673	3.12013	13.1462	0.000593	0.00576302
VPS52	CHR_HSCHR6_MHC_SSTO_CTG1	33390441	33412193	-	4493	VPS52, GARP complex subunit [Source:HGNC Symbol;Acc:HGNC:10518]	0.195409	5.36282	13.1413	0.000594	0.00577149
U2AF2	19	55654146	55674715	+	4115	U2 small nuclear RNA auxiliary factor 2 [Source:HGNC Symbol;Acc:HGNC:23156]	0.0974184	8.31563	13.1363	0.000596	0.00578027
IGF2BP2	3	185643739	185825056	-	4735	insulin like growth factor 2 mRNA binding protein 2 [Source:HGNC Symbol;Acc:HGNC:28867]	0.107822	7.48261	13.1295	0.000598	0.00579276
KIAA0895L	16	67175599	67184040	-	4783	KIAA0895 like [Source:HGNC Symbol;Acc:HGNC:34408]	0.281777	4.08331	13.1282	0.000598	0.00579276
WIPF2	17	40219304	40284136	+	8123	WAS/WASL interacting protein family member 2 [Source:HGNC Symbol;Acc:HGNC:30923]	-0.175264	5.59096	13.1196	0.0006	0.00581088
SLCO1A2	12	21264600	21419594	-	11520	solute carrier organic anion transporter family member 1A2 [Source:HGNC Symbol;Acc:HGNC:10956]	0.338172	3.49471	13.1121	0.000602	0.00582593
NOTCH2	1	119911553	120100779	-	19930	notch 2 [Source:HGNC Symbol;Acc:HGNC:7882]	-0.11736	7.02981	13.1103	0.000603	0.00582662
SOX12	20	325595	330224	+	4630	SRY-box 12 [Source:HGNC Symbol;Acc:HGNC:11198]	-0.110112	7.45397	13.1036	0.000604	0.00583984
SDK2	17	73334384	73644445	-	11963	sidekick cell adhesion molecule 2 [Source:HGNC Symbol;Acc:HGNC:19308]	-0.323647	3.76672	13.0971	0.000606	0.00585262
IRS2	13	109752695	109786583	-	8156	insulin receptor substrate 2 [Source:HGNC Symbol;Acc:HGNC:6126]	-0.181252	5.52424	13.0885	0.000608	0.00586727
ADA2	22	17178790	17258235	-	8704	adenosine deaminase 2 [Source:HGNC Symbol;Acc:HGNC:1839]	-0.271804	4.2816	13.0883	0.000608	0.00586727
BLCAP	20	37492472	37527931	-	7869	BLCAP, apoptosis inducing factor [Source:HGNC Symbol;Acc:HGNC:1055]	0.15483	5.97896	13.0766	0.000612	0.00589353
PLEKHG5	1	6466092	6520061	-	7053	pleckstrin homology and RhoGEF domain containing G5 [Source:HGNC Symbol;Acc:HGNC:29105]	0.192585	5.2692	13.0711	0.000613	0.00590371
NOMO1	16	14833721	14896157	+	5776	NODAL modulator 1 [Source:HGNC Symbol;Acc:HGNC:30060]	-0.158448	5.92125	13.0646	0.000615	0.00591668
FAM53B	10	124619292	124744378	-	6533	family with sequence similarity 53 member B [Source:HGNC Symbol;Acc:HGNC:28968]	0.217373	4.89493	13.0607	0.000616	0.00591883
EPHB2	1	22710839	22921500	+	12516	EPH receptor B2 [Source:HGNC Symbol;Acc:HGNC:3393]	-0.234917	4.72936	13.0451	0.00062	0.00595548
PLCB3	11	64251523	64269150	+	4964	phospholipase C beta 3 [Source:HGNC Symbol;Acc:HGNC:9056]	0.110603	7.34001	13.0361	0.000622	0.00597498
EEFSEC	3	128153481	128408646	+	2394	eukaryotic elongation factor, selenocysteine-tRNA specific [Source:HGNC Symbol;Acc:HGNC:24614]	-0.260786	4.36955	13.0247	0.000626	0.00600096
FOXO3	6	108559835	108684774	+	7670	forkhead box O3 [Source:HGNC Symbol;Acc:HGNC:3821]	0.216288	4.92711	13.0072	0.00063	0.00604305
NDUFAB1	16	23581014	23596316	-	1548	NADH:ubiquinone oxidoreductase subunit AB1 [Source:HGNC Symbol;Acc:HGNC:7694]	-0.1374	6.35681	12.9538	0.000645386	0.00618236
ACTB	7	5527148	5563784	-	3413	actin beta [Source:HGNC Symbol;Acc:HGNC:132]	-0.073971	12.1561	12.9554	0.000651	0.00622878
NMI	2	151270465	151290057	-	3480	N-myc and STAT interactor [Source:HGNC Symbol;Acc:HGNC:7854]	-0.480822	2.48701	12.916	0.000656	0.00627742
TMBIM1	2	218274197	218292586	-	5093	transmembrane BAX inhibitor motif containing 1 [Source:HGNC Symbol;Acc:HGNC:23410]	0.168114	5.7538	12.9107	0.000658	0.00628798
CDH4	CHR_HSCHR20_1_CTG2	61894910	61940574	+	7516	cadherin 4 [Source:HGNC Symbol;Acc:HGNC:1763]	-0.265269	4.23387	12.9026	0.00066	0.0063054
APBB1	11	6395124	6419414	-	5244	amyloid beta precursor protein binding family B member 1 [Source:HGNC Symbol;Acc:HGNC:581]	-0.176732	5.53823	12.9013	0.00066	0.0063054
LINC01770	1	1430539	1434573	-	851	long intergenic non-protein coding RNA 1770 [Source:HGNC Symbol;Acc:HGNC:52560]	0.932089	0.756629	12.8979	0.000661	0.00630845
AC106038.1	8	90646441	90656598	+	3808	novel transcript	-0.540667	2.245	12.8972	0.000662	0.00630845
CCDC150	2	196639554	196763490	+	9678	coiled-coil domain containing 150 [Source:HGNC Symbol;Acc:HGNC:26834]	0.257157	4.3263	12.8944	0.000662	0.00631206
TAF10	11	6606294	6612539	-	5820	TATA-box binding protein associated factor 10 [Source:HGNC Symbol;Acc:HGNC:11543]	0.258705	4.29678	12.8904	0.000664	0.00631888
PEG13	8	140094894	140100543	-	5650	paternally expressed 13 [Source:HGNC Symbol;Acc:HGNC:19969]	-0.605094	1.93337	12.886	0.000665	0.00632715
INF2	14	104689606	104722535	+	9488	inverted formin, FH2 and WH2 domain containing [Source:HGNC Symbol;Acc:HGNC:23791]	0.134156	6.51361	12.8817	0.000666	0.00633487
RHOB	2	20447074	20449445	+	2372	ras homolog family member B [Source:HGNC Symbol;Acc:HGNC:668]	0.301052	4.60482	14.4941	0.000668	0.00634847
DCP2	5	112976702	113022195	+	11176	decapping mRNA 2 [Source:HGNC Symbol;Acc:HGNC:24452]	-0.111436	7.31277	12.8738	0.000668	0.00634847
UNC13B	9	35161992	35405338	+	17916	unc-13 homolog B [Source:HGNC Symbol;Acc:HGNC:12566]	-0.120072	7.04077	12.8613	0.000672	0.00637912
SLC25A23	19	6436079	6465203	-	4881	solute carrier family 25 member 23 [Source:HGNC Symbol;Acc:HGNC:19375]	-0.144579	6.19081	12.8516	0.000675	0.00640215
SERINC3	20	44496221	44522085	-	4649	serine incorporator 3 [Source:HGNC Symbol;Acc:HGNC:11699]	-0.147022	6.17873	12.8442	0.000677	0.00641647
CD55	1	207321376	207386804	+	5908	CD55 molecule (Cromer blood group) [Source:HGNC Symbol;Acc:HGNC:2665]	-0.246614	4.51816	12.8436	0.000677	0.00641647
PAPPA2	1	176463171	176845601	+	10926	pappalysin 2 [Source:HGNC Symbol;Acc:HGNC:14615]	0.853461	1.00431	12.8372	0.000679	0.00643012
GOLGA2P10	CHR_HSCHR15_5_CTG8	82552056	82593266	-	1758	GOLGA2 pseudogene 10 [Source:HGNC Symbol;Acc:HGNC:26229]	0.314097	3.75368	12.8311	0.000681	0.00643957
SYNJ1	21	32628759	32728048	-	8070	synaptojanin 1 [Source:HGNC Symbol;Acc:HGNC:11503]	-0.401343	3.09416	12.8309	0.000681	0.00643957
ZNF532	18	58862600	58986480	+	11951	zinc finger protein 532 [Source:HGNC Symbol;Acc:HGNC:30940]	-0.0995285	7.93587	12.8278	0.000682	0.00644411
B3GALT5-AS1	21	39597147	39612821	-	2516	B3GALT5 antisense RNA 1 [Source:HGNC Symbol;Acc:HGNC:16424]	-0.231625	4.71201	12.823	0.000684	0.00645342
NOX4	11	89324353	89498187	-	6099	NADPH oxidase 4 [Source:HGNC Symbol;Acc:HGNC:7891]	0.622309	1.74108	12.8139	0.000686	0.0064722
DENND1A	9	123379654	123930152	-	10256	DENN domain containing 1A [Source:HGNC Symbol;Acc:HGNC:29324]	0.182628	5.44719	12.8135	0.000686	0.0064722
NDUFB7	19	14566078	14572066	-	535	NADH:ubiquinone oxidoreductase subunit B7 [Source:HGNC Symbol;Acc:HGNC:7702]	-0.138418	6.32617	12.8047	0.000689	0.00649293
DVL3	3	184155311	184173614	+	6368	dishevelled segment polarity protein 3 [Source:HGNC Symbol;Acc:HGNC:3087]	0.120938	6.88931	12.802	0.00069	0.00649633
ZNF613	19	51927147	51948759	+	3853	zinc finger protein 613 [Source:HGNC Symbol;Acc:HGNC:25827]	-0.30733	3.75226	12.7946	0.000692	0.00651343
IGSF9	1	159927039	159945613	-	6637	immunoglobulin superfamily member 9 [Source:HGNC Symbol;Acc:HGNC:18132]	-0.16494	5.87399	12.7886	0.000694	0.00652493
NF2	22	29603556	29698598	+	7170	neurofibromin 2 [Source:HGNC Symbol;Acc:HGNC:7773]	-0.197506	5.27339	12.7876	0.000694	0.00652493
ZNF580	19	55635016	55643470	+	2604	zinc finger protein 580 [Source:HGNC Symbol;Acc:HGNC:29473]	0.262383	4.29999	12.7814	0.000696	0.00653859
TXNDC17	17	6640758	6644541	+	3784	thioredoxin domain containing 17 [Source:HGNC Symbol;Acc:HGNC:28218]	-0.187059	5.48396	12.7748	0.000698	0.00655329
AGAP1	2	235494043	236131800	+	13956	ArfGAP with GTPase domain, ankyrin repeat and PH domain 1 [Source:HGNC Symbol;Acc:HGNC:16922]	0.140483	6.41786	12.77	0.0007	0.00656282
ATRX	X	77504878	77786233	-	19266	ATRX, chromatin remodeler [Source:HGNC Symbol;Acc:HGNC:886]	-0.109407	7.49963	12.7683	0.0007	0.00656338
HS3ST3A1	17	13494032	13601929	-	4287	heparan sulfate-glucosamine 3-sulfotransferase 3A1 [Source:HGNC Symbol;Acc:HGNC:5196]	-0.41871	2.98292	12.764	0.000702	0.00656756
RPSAP45	6	112355841	112356714	-	874	ribosomal protein SA pseudogene 45 [Source:HGNC Symbol;Acc:HGNC:35857]	-0.327556	3.65819	12.7639	0.000702	0.00656756
KIT	4	54657918	54740715	+	5563	KIT proto-oncogene receptor tyrosine kinase [Source:HGNC Symbol;Acc:HGNC:6342]	-0.222533	4.83598	12.7567	0.000704	0.00657801
SLC27A3	CHR_HSCHR1_1_CTG31	153791585	153797388	+	5470	solute carrier family 27 member 3 [Source:HGNC Symbol;Acc:HGNC:10997]	-0.190672	5.28007	12.7561	0.000704	0.00657801
SNX12	X	71056332	71073426	-	2595	sorting nexin 12 [Source:HGNC Symbol;Acc:HGNC:14976]	-0.130559	6.53903	12.7559	0.000704	0.00657801
TRDN	6	123216339	123637093	-	6700	triadin [Source:HGNC Symbol;Acc:HGNC:12261]	-0.18706	5.36149	12.7535	0.000705	0.0065806
NAP1L4	11	2944431	2992377	-	5200	nucleosome assembly protein 1 like 4 [Source:HGNC Symbol;Acc:HGNC:7640]	0.102412	7.73698	12.7491	0.000706	0.00658906
ADH5	4	99070978	99088801	-	4866	alcohol dehydrogenase 5 (class III), chi polypeptide [Source:HGNC Symbol;Acc:HGNC:253]	0.0932927	8.51887	12.7453	0.000707	0.0065959
DDX46	5	134758771	134855133	+	9205	DEAD-box helicase 46 [Source:HGNC Symbol;Acc:HGNC:18681]	-0.104958	7.71041	12.7435	0.000708	0.00659683
MESD	15	80946289	80989828	-	7455	mesoderm development LRP chaperone [Source:HGNC Symbol;Acc:HGNC:13520]	0.143474	6.21942	12.7282	0.000713	0.00663726
SEMA4A	1	156147366	156177752	+	6771	semaphorin 4A [Source:HGNC Symbol;Acc:HGNC:10729]	-0.29632	3.87527	12.7122	0.000718	0.00667887
MDH2	7	76048051	76067508	+	3641	malate dehydrogenase 2 [Source:HGNC Symbol;Acc:HGNC:6971]	-0.0980384	8.03654	12.711	0.000718	0.00667887
MDFIC	7	114922154	115019202	+	5252	MyoD family inhibitor domain containing [Source:HGNC Symbol;Acc:HGNC:28870]	0.273711	4.14753	12.706	0.00072	0.00668222
THOC1	18	214520	268050	-	8102	THO complex 1 [Source:HGNC Symbol;Acc:HGNC:19070]	-0.175784	5.6248	12.706	0.00072	0.00668222
RPL22	1	6185020	6209389	-	4665	ribosomal protein L22 [Source:HGNC Symbol;Acc:HGNC:10315]	0.110192	7.3214	12.7055	0.00072	0.00668222
SESN1	6	108986437	109094819	-	5121	sestrin 1 [Source:HGNC Symbol;Acc:HGNC:21595]	0.190163	5.38356	12.6947	0.000723	0.00670986
PFKP	10	3066333	3137718	+	5554	phosphofructokinase, platelet [Source:HGNC Symbol;Acc:HGNC:8878]	-0.109796	7.61153	12.6705	0.000737	0.00683117
NLRP2	CHR_HSCHR19LRC_LRC_S_CTG3_1	54972989	55008845	+	6313	NLR family pyrin domain containing 2 [Source:NCBI gene;Acc:55655]	-0.719748	1.37368	12.6447	0.000739	0.00685079
BCHE	3	165772904	165837462	-	3072	butyrylcholinesterase [Source:HGNC Symbol;Acc:HGNC:983]	0.777924	1.42905	12.9722	0.000741	0.00685934
PREP	6	105273220	105454062	-	8917	prolyl endopeptidase [Source:HGNC Symbol;Acc:HGNC:9358]	0.127075	6.65948	12.6373	0.000742	0.00686434
SSH3	11	67303478	67312607	+	3611	slingshot protein phosphatase 3 [Source:HGNC Symbol;Acc:HGNC:30581]	0.233047	4.63933	12.6288	0.000745	0.00688578
PARK7	1	7954291	7985505	+	2397	Parkinsonism associated deglycase [Source:HGNC Symbol;Acc:HGNC:16369]	-0.103478	7.67554	12.6255	0.000746	0.00689122
ANKRD50	4	124664048	124712732	-	8798	ankyrin repeat domain 50 [Source:HGNC Symbol;Acc:HGNC:29223]	0.146451	6.09717	12.6238	0.000746	0.00689188
ST6GAL2	2	106801600	106887108	-	7708	ST6 beta-galactoside alpha-2,6-sialyltransferase 2 [Source:HGNC Symbol;Acc:HGNC:10861]	0.258813	4.28996	12.6197	0.000748	0.00690021
DNAJB6	7	157335381	157417439	+	14981	DnaJ heat shock protein family (Hsp40) member B6 [Source:HGNC Symbol;Acc:HGNC:14888]	-0.0898531	8.74202	12.617	0.000749	0.00690227
COPG2	7	130506238	130668748	-	4139	coatomer protein complex subunit gamma 2 [Source:HGNC Symbol;Acc:HGNC:2237]	0.120937	6.82413	12.6155	0.000749	0.00690227
RECQL4	8	144511288	144517845	-	4236	RecQ like helicase 4 [Source:HGNC Symbol;Acc:HGNC:9949]	0.141859	6.27268	12.6146	0.000749	0.00690227
THADA	2	43230836	43596046	-	14220	THADA, armadillo repeat containing [Source:HGNC Symbol;Acc:HGNC:19217]	0.182204	5.41225	12.6094	0.000751	0.00691291
SFN	1	26863149	26864456	+	1308	stratifin [Source:HGNC Symbol;Acc:HGNC:10773]	0.336913	3.47916	12.6082	0.000751	0.00691291
PTPN9	15	75463251	75579289	-	8632	protein tyrosine phosphatase, non-receptor type 9 [Source:HGNC Symbol;Acc:HGNC:9661]	0.133929	6.4459	12.6056	0.000752	0.00691669
SNCG	10	86958599	86963258	+	1264	synuclein gamma [Source:HGNC Symbol;Acc:HGNC:11141]	0.480143	2.41224	12.583	0.00076	0.00698136
ADGRG2	X	18989307	19122637	-	10157	adhesion G protein-coupled receptor G2 [Source:HGNC Symbol;Acc:HGNC:4516]	-0.272272	4.31309	12.6538	0.000761	0.00698343
PFAS	17	8247618	8270491	+	6471	phosphoribosylformylglycinamidine synthase [Source:HGNC Symbol;Acc:HGNC:8863]	-0.0989735	7.92351	12.5785	0.000761	0.00698493
LINC02600	4	3758748	3763390	-	4525	long intergenic non-protein coding RNA 2600 [Source:HGNC Symbol;Acc:HGNC:53177]	-0.535285	2.19723	12.5775	0.000762	0.00698493
IFT140	16	1510427	1612072	-	8130	intraflagellar transport 140 [Source:HGNC Symbol;Acc:HGNC:29077]	0.22509	4.78287	12.5761	0.000762	0.00698493
KLK10	19	51012739	51020175	-	3798	kallikrein related peptidase 10 [Source:HGNC Symbol;Acc:HGNC:6358]	-0.655535	1.60965	12.5584	0.000768	0.00703121
NDUFAF3	3	49020459	49023495	+	2434	NADH:ubiquinone oxidoreductase complex assembly factor 3 [Source:HGNC Symbol;Acc:HGNC:29918]	0.332394	3.56389	12.5583	0.000768	0.00703121
GGT1	22	24594811	24629005	+	5050	gamma-glutamyltransferase 1 [Source:HGNC Symbol;Acc:HGNC:4250]	-0.263931	4.19653	12.5341	0.000777	0.00710244
ERC1	12	990509	1495933	+	13484	ELKS/RAB6-interacting/CAST family member 1 [Source:HGNC Symbol;Acc:HGNC:17072]	0.15255	6.07249	12.532	0.000777	0.00710448
RBM38	20	57391396	57409333	+	2697	RNA binding motif protein 38 [Source:HGNC Symbol;Acc:HGNC:15818]	-0.126913	6.62065	12.5285	0.000778	0.00711078
MAN1B1	9	137086985	137109183	+	8269	mannosidase alpha class 1B member 1 [Source:HGNC Symbol;Acc:HGNC:6823]	0.183542	5.37901	12.5162	0.000783	0.0071451
TFDP1	13	113584721	113641473	+	3744	transcription factor Dp-1 [Source:HGNC Symbol;Acc:HGNC:11749]	0.111352	7.20717	12.5147	0.000783	0.0071454
ABTB2	11	34150987	34358010	-	4976	ankyrin repeat and BTB domain containing 2 [Source:HGNC Symbol;Acc:HGNC:23842]	0.24167	4.5156	12.4874	0.000793	0.00722783
POLR2G	11	62761565	62766710	+	1902	RNA polymerase II subunit G [Source:HGNC Symbol;Acc:HGNC:9194]	0.146268	6.12542	12.4848	0.000794	0.00723133
OSBPL1A	18	24162045	24397880	-	8029	oxysterol binding protein like 1A [Source:HGNC Symbol;Acc:HGNC:16398]	-0.138401	6.28998	12.4825	0.000794	0.00723422
EIF3K	19	38619082	38636955	+	2798	eukaryotic translation initiation factor 3 subunit K [Source:HGNC Symbol;Acc:HGNC:24656]	-0.107703	7.40526	12.4766	0.000797	0.0072485
C6orf106	6	34587288	34696859	-	4551	chromosome 6 open reading frame 106 [Source:HGNC Symbol;Acc:HGNC:21215]	-0.106473	7.57726	12.4733	0.000798	0.0072545
NR6A1	9	124517275	124771311	-	7125	nuclear receptor subfamily 6 group A member 1 [Source:HGNC Symbol;Acc:HGNC:7985]	0.118185	8.33804	13.9669	0.000801	0.00727919
MT-ND1	MT	3307	4262	+	956	mitochondrially encoded NADH:ubiquinone oxidoreductase core subunit 1 [Source:HGNC Symbol;Acc:HGNC:7455]	-0.0738161	11.5128	12.4594	0.000803	0.00728562
HTT	4	3041422	3243960	+	19796	huntingtin [Source:HGNC Symbol;Acc:HGNC:4851]	0.101555	7.82884	12.441	0.000809	0.00734041
ECSIT	19	11505929	11529172	-	2355	ECSIT signalling integrator [Source:HGNC Symbol;Acc:HGNC:29548]	-0.164385	5.71549	12.4338	0.000812	0.00735941
KCNQ2	CHR_HSCHR20_1_CTG4	63414903	63466150	-	12775	potassium voltage-gated channel subfamily Q member 2 [Source:HGNC Symbol;Acc:HGNC:6296]	0.138905	6.28218	12.43	0.000813	0.00736703
OPTN	10	13099449	13138308	+	5138	optineurin [Source:HGNC Symbol;Acc:HGNC:17142]	-0.264093	4.20543	12.428	0.000814	0.0073671
ASPH	8	61500556	61714640	-	20047	aspartate beta-hydroxylase [Source:HGNC Symbol;Acc:HGNC:757]	0.151381	6.20408	12.5416	0.000814	0.0073671
DYNC2H1	11	103109410	103479863	+	15012	dynein cytoplasmic 2 heavy chain 1 [Source:HGNC Symbol;Acc:HGNC:2962]	0.173338	5.70421	12.4445	0.000815	0.0073671
CD46	1	207752057	207795513	+	8708	CD46 molecule [Source:HGNC Symbol;Acc:HGNC:6953]	0.106925	7.55254	12.4211	0.000816	0.00737765
CMPK1	1	47333797	47378839	+	3844	cytidine/uridine monophosphate kinase 1 [Source:HGNC Symbol;Acc:HGNC:18170]	0.16292	5.76231	12.4108	0.00082	0.00740503
CST3	20	23626706	23638473	-	3615	cystatin C [Source:HGNC Symbol;Acc:HGNC:2475]	-0.229094	4.69755	12.4099	0.00082	0.00740503
PLCD1	3	38007496	38029762	-	4314	phospholipase C delta 1 [Source:HGNC Symbol;Acc:HGNC:9060]	-0.228477	4.8597	12.4807	0.000823	0.00742296
PTGES2	9	128120693	128128462	-	2655	prostaglandin E synthase 2 [Source:HGNC Symbol;Acc:HGNC:17822]	0.133737	6.47629	12.4016	0.000823	0.00742296
N4BP3	5	178113532	178126081	+	5985	NEDD4 binding protein 3 [Source:HGNC Symbol;Acc:HGNC:29852]	0.115298	7.05675	12.3956	0.000826	0.00743803
SMARCD3	7	151238764	151277896	-	5198	SWI/SNF related, matrix associated, actin dependent regulator of chromatin, subfamily d, member 3 [Source:HGNC Symbol;Acc:HGNC:11108]	0.583958	1.93784	12.3801	0.000831	0.00748191
UTP15	5	73565443	73583380	+	6324	UTP15, small subunit processome component [Source:HGNC Symbol;Acc:HGNC:25758]	-0.222307	4.77104	12.3792	0.000832	0.00748191
SMAP1	6	70667776	70862015	+	4161	small ArfGAP 1 [Source:HGNC Symbol;Acc:HGNC:19651]	0.251412	4.3299	12.3781	0.000832	0.00748191
INSIG1	7	155297776	155310235	+	3650	insulin induced gene 1 [Source:HGNC Symbol;Acc:HGNC:6083]	-0.137845	6.44264	12.3629	0.000838	0.0075266
DGKQ	4	958887	986895	-	4983	diacylglycerol kinase theta [Source:HGNC Symbol;Acc:HGNC:2856]	0.255196	4.26655	12.3619	0.000838	0.0075266
BRINP1	9	119153458	119369435	-	3874	BMP/retinoic acid inducible neural specific 1 [Source:HGNC Symbol;Acc:HGNC:2687]	-0.202464	5.02445	12.36	0.000839	0.00752818
OBSCN	1	228208130	228378874	+	32290	obscurin, cytoskeletal calmodulin and titin-interacting RhoGEF [Source:HGNC Symbol;Acc:HGNC:15719]	0.194011	5.15768	12.3539	0.000841	0.00754394
WSCD1	17	6057807	6124427	+	7136	WSC domain containing 1 [Source:HGNC Symbol;Acc:HGNC:29060]	0.162758	5.76288	12.3384	0.000847	0.00759125
PRKCG	19	53879190	53907652	+	3397	protein kinase C gamma [Source:HGNC Symbol;Acc:HGNC:9402]	-0.316284	3.75515	12.3346	0.000848	0.00759953
CDK18	1	205504595	205532793	+	6831	cyclin dependent kinase 18 [Source:HGNC Symbol;Acc:HGNC:8751]	-0.169448	5.85137	12.4579	0.000854	0.0076422
C11orf74	11	36594493	36659290	+	1474	chromosome 11 open reading frame 74 [Source:HGNC Symbol;Acc:HGNC:25142]	-0.358997	3.25846	12.3117	0.000857	0.00766741
IQCA1	2	236324147	236507535	-	5968	IQ motif containing with AAA domain 1 [Source:HGNC Symbol;Acc:HGNC:26195]	-0.343167	3.43595	12.3056	0.000859	0.00768359
MARCH6	5	10353695	10440388	+	11344	membrane associated ring-CH-type finger 6 [Source:HGNC Symbol;Acc:HGNC:30550]	0.119686	6.85804	12.3024	0.000861	0.00768879
SDAD1	4	75940950	75990962	-	3491	SDA1 domain containing 1 [Source:HGNC Symbol;Acc:HGNC:25537]	-0.139895	6.26659	12.3013	0.000861	0.00768879
KANTR	X	53094145	53170914	+	9927	KDM5C adjacent transcript [Source:HGNC Symbol;Acc:HGNC:49510]	-0.375735	3.14788	12.2971	0.000863	0.00769813
HESX1	3	57197838	57227606	-	1493	HESX homeobox 1 [Source:HGNC Symbol;Acc:HGNC:4877]	-0.428572	2.87918	12.3171	0.000863	0.00769813
LRRC61	7	150323263	150338156	+	1968	leucine rich repeat containing 61 [Source:HGNC Symbol;Acc:HGNC:21704]	-0.307032	3.99408	12.437	0.000864	0.00769813
PHYKPL	5	178208471	178232802	-	8439	5-phosphohydroxy-L-lysine phospho-lyase [Source:HGNC Symbol;Acc:HGNC:28249]	0.331347	3.49569	12.2921	0.000864	0.0077011
ATP13A2	1	16985958	17011928	-	5253	ATPase cation transporting 13A2 [Source:HGNC Symbol;Acc:HGNC:30213]	-0.116093	7.00698	12.2904	0.000865	0.00770223
CEP55	10	93496632	93529092	+	3271	centrosomal protein 55 [Source:HGNC Symbol;Acc:HGNC:1161]	-0.21511	4.85787	12.2846	0.000867	0.00771239
BBS4	15	72686179	72738475	+	4148	Bardet-Biedl syndrome 4 [Source:HGNC Symbol;Acc:HGNC:969]	0.20439	4.95664	12.2468	0.000882	0.00783826
CUEDC2	10	102423245	102432584	-	1335	CUE domain containing 2 [Source:HGNC Symbol;Acc:HGNC:28352]	0.218148	4.80917	12.2409	0.000884	0.00785233
STARD13	13	33103137	33350630	-	8386	StAR related lipid transfer domain containing 13 [Source:HGNC Symbol;Acc:HGNC:19164]	0.45165	2.51601	12.24	0.000885	0.00785233
SLC29A1	6	44219505	44234151	+	4410	solute carrier family 29 member 1 (Augustine blood group) [Source:HGNC Symbol;Acc:HGNC:11003]	-0.101714	7.76934	12.2373	0.000886	0.00785698
OSMR	5	38845858	38945596	+	7174	oncostatin M receptor [Source:HGNC Symbol;Acc:HGNC:8507]	0.530669	2.11385	12.2321	0.000888	0.00787007
CIB1	15	90229975	90234047	-	1472	calcium and integrin binding 1 [Source:HGNC Symbol;Acc:HGNC:16920]	-0.263523	4.28165	12.1976	0.000902	0.0079872
GDPD2	X	70423031	70433390	+	2638	glycerophosphodiester phosphodiesterase domain containing 2 [Source:HGNC Symbol;Acc:HGNC:25974]	0.325358	3.87772	12.6114	0.000903	0.00799172
GON4L	1	155749662	155859400	-	11967	gon-4 like [Source:HGNC Symbol;Acc:HGNC:25973]	0.166598	5.63954	12.1806	0.000908	0.0080378
RYR3	15	33310945	33866121	+	20370	ryanodine receptor 3 [Source:HGNC Symbol;Acc:HGNC:10485]	0.482854	2.34713	12.1774	0.00091	0.00804219
TACC1	8	38728186	38853028	+	12577	transforming acidic coiled-coil containing protein 1 [Source:HGNC Symbol;Acc:HGNC:11522]	-0.220243	4.73132	12.1766	0.00091	0.00804219
AC007325.2	KI270734.1	138082	161852	-	2405	proline dehydrogenase 1, mitochondrial [Source:NCBI gene;Acc:102724788]	-0.690417	1.43757	12.174	0.000911	0.00804654
RNF125	18	32018825	32073219	+	6061	ring finger protein 125 [Source:HGNC Symbol;Acc:HGNC:21150]	-0.228331	4.62537	12.1698	0.000913	0.00805671
FBRSL1	12	132489551	132585188	+	9378	fibrosin like 1 [Source:HGNC Symbol;Acc:HGNC:29308]	0.120247	6.94996	12.1667	0.000914	0.00806298
ANKRD40	17	50693198	50707914	-	4831	ankyrin repeat domain 40 [Source:HGNC Symbol;Acc:HGNC:28233]	-0.132285	6.44813	12.1613	0.000916	0.00807741
CBL	11	119206276	119313926	+	11740	Cbl proto-oncogene [Source:HGNC Symbol;Acc:HGNC:1541]	-0.111238	7.36706	12.1558	0.000919	0.00808937
DIAPH2	X	96684663	97604997	+	9550	diaphanous related formin 2 [Source:HGNC Symbol;Acc:HGNC:2877]	-0.153551	5.93581	12.1552	0.000919	0.00808937
CAMK4	5	111223653	111494886	+	13614	calcium/calmodulin dependent protein kinase IV [Source:HGNC Symbol;Acc:HGNC:1464]	0.3451	3.31344	12.15	0.000921	0.0081034
CBR3	21	36135079	36146562	+	998	carbonyl reductase 3 [Source:HGNC Symbol;Acc:HGNC:1549]	-0.709038	1.37888	12.1436	0.000924	0.00812148
ABHD2	15	89087459	89202355	+	10068	abhydrolase domain containing 2 [Source:HGNC Symbol;Acc:HGNC:18717]	0.164348	5.66737	12.1408	0.000925	0.00812667
RTRAF	14	51989514	52010694	+	8287	RNA transcription, translation and transport factor [Source:HGNC Symbol;Acc:HGNC:23169]	-0.107268	7.304	12.1359	0.000927	0.0081395
HNRNPLL	2	38561969	38603586	-	5932	heterogeneous nuclear ribonucleoprotein L like [Source:HGNC Symbol;Acc:HGNC:25127]	0.13317	6.33815	12.1212	0.000933	0.00818803
TIMELESS	12	56416363	56449426	-	5851	timeless circadian regulator [Source:HGNC Symbol;Acc:HGNC:11813]	0.113653	7.14212	12.112	0.000937	0.00821636
THUMPD1	16	20702816	20742084	-	6501	THUMP domain containing 1 [Source:HGNC Symbol;Acc:HGNC:23807]	-0.144984	6.2487	12.1237	0.000941	0.00824616
SELENOH	11	57741250	57743554	+	2305	selenoprotein H [Source:HGNC Symbol;Acc:HGNC:18251]	0.134594	6.35418	12.0869	0.000947	0.00829889
CASP3	4	184627696	184649509	-	2899	caspase 3 [Source:HGNC Symbol;Acc:HGNC:1504]	0.141404	6.6047	12.5239	0.000948	0.0083004
E2F8	11	19224063	19241620	-	4134	E2F transcription factor 8 [Source:HGNC Symbol;Acc:HGNC:24727]	-0.310378	3.67875	12.0613	0.000958	0.00838392
TRIM24	7	138460259	138589996	+	9301	tripartite motif containing 24 [Source:HGNC Symbol;Acc:HGNC:11812]	-0.104178	7.70034	12.058	0.000959	0.00839116
RPAP3	12	47661249	47706030	-	5350	RNA polymerase II associated protein 3 [Source:HGNC Symbol;Acc:HGNC:26151]	-0.168081	5.63387	12.053	0.000962	0.00840505
TJP3	19	3708362	3750813	+	3964	tight junction protein 3 [Source:HGNC Symbol;Acc:HGNC:11829]	-0.230853	4.63628	12.0474	0.000964	0.00842102
UCP2	11	73974672	73982843	-	2768	uncoupling protein 2 [Source:HGNC Symbol;Acc:HGNC:12518]	0.237111	4.55142	12.0426	0.000966	0.00843366
RNPEPL1	2	240565804	240581372	+	7970	arginyl aminopeptidase like 1 [Source:HGNC Symbol;Acc:HGNC:10079]	0.242523	4.48206	12.0411	0.000967	0.00843432
TBC1D8	2	101007617	101252866	-	6030	TBC1 domain family member 8 [Source:HGNC Symbol;Acc:HGNC:17791]	0.215099	4.84519	12.0277	0.000973	0.00846985
BX322639.1	10	42331866	42367974	-	7208	zinc finger protein pseudogene	-0.158279	5.92628	12.0276	0.000973	0.00846985
CAPN1	11	65180566	65212006	+	7553	calpain 1 [Source:HGNC Symbol;Acc:HGNC:1476]	-0.0997751	7.82287	12.0101	0.00098	0.00853134
PLPPR3	CHR_HSCHR19_5_CTG2	821485	821977	-	2741	phospholipid phosphatase related 3 [Source:HGNC Symbol;Acc:HGNC:23497]	0.156605	6.05186	12.1269	0.000986	0.00857885
MRPL42	12	93467488	93516214	+	16394	mitochondrial ribosomal protein L42 [Source:HGNC Symbol;Acc:HGNC:14493]	-0.120621	6.78959	11.9886	0.00099	0.00860299
POR	7	75899200	75986855	+	6042	cytochrome p450 oxidoreductase [Source:HGNC Symbol;Acc:HGNC:9208]	-0.11142	7.15844	11.981	0.000993	0.008627
HGS	17	81683326	81703138	+	8205	hepatocyte growth factor-regulated tyrosine kinase substrate [Source:HGNC Symbol;Acc:HGNC:4897]	0.135536	6.26962	11.9788	0.000994	0.00863033
RANGAP1	22	41245611	41286251	-	5348	Ran GTPase activating protein 1 [Source:HGNC Symbol;Acc:HGNC:9854]	-0.0979491	8.39951	12.1078	0.000997	0.00864899
SPAG5	17	28577565	28599025	-	5218	sperm associated antigen 5 [Source:HGNC Symbol;Acc:HGNC:13452]	0.106095	7.32582	11.9453	0.00100905	0.00875014
PTPRK	6	127968779	128520674	-	9000	protein tyrosine phosphatase, receptor type K [Source:HGNC Symbol;Acc:HGNC:9674]	0.135797	6.37901	11.9418	0.00101063	0.00875855
CLDN7	17	7259903	7263983	-	2492	claudin 7 [Source:HGNC Symbol;Acc:HGNC:2049]	-0.1195	6.83328	11.9379	0.00101238	0.00876525
LINC01139	1	238476542	238486054	-	5959	long intergenic non-protein coding RNA 1139 [Source:HGNC Symbol;Acc:HGNC:27924]	0.843583	1.0738	12.0549	0.00101262	0.00876525
PSD	10	102402617	102421539	-	5979	pleckstrin and Sec7 domain containing [Source:HGNC Symbol;Acc:HGNC:9507]	-0.385839	2.98673	11.9357	0.00101338	0.00876654
SCAF1	19	49642209	49658642	+	4464	SR-related CTD associated factor 1 [Source:HGNC Symbol;Acc:HGNC:30403]	0.11091	7.11759	11.9337	0.00101428	0.00876904
LIG1	19	48115445	48170603	-	6576	DNA ligase 1 [Source:HGNC Symbol;Acc:HGNC:6598]	0.122728	6.72141	11.9214	0.0010199	0.00880705
PKNOX1	21	42974510	43033931	+	7621	PBX/knotted 1 homeobox 1 [Source:HGNC Symbol;Acc:HGNC:9022]	-0.182105	5.32465	11.9214	0.0010199	0.00880705
ITPRIP	10	104309698	104338465	-	7296	inositol 1,4,5-trisphosphate receptor interacting protein [Source:HGNC Symbol;Acc:HGNC:29370]	0.208528	4.84645	11.9113	0.00102451	0.00883627
ORMDL3	17	39921041	39927601	-	3752	ORMDL sphingolipid biosynthesis regulator 3 [Source:HGNC Symbol;Acc:HGNC:16038]	-0.156073	5.83986	11.9015	0.00102904	0.00886755
SERP1	3	150541998	150603228	-	5743	stress associated endoplasmic reticulum protein 1 [Source:HGNC Symbol;Acc:HGNC:10759]	0.105813	7.41541	11.9007	0.00102937	0.00886755
DGAT1	8	144314584	144326910	-	4131	diacylglycerol O-acyltransferase 1 [Source:HGNC Symbol;Acc:HGNC:2843]	0.226604	4.65565	11.8856	0.00103637	0.00892242
GPM6A	4	175632934	176002664	-	7040	glycoprotein M6A [Source:HGNC Symbol;Acc:HGNC:4460]	0.574047	1.86091	11.8746	0.00104147	0.00896098
LZTS1	8	20246165	20303963	-	5706	leucine zipper tumor suppressor 1 [Source:HGNC Symbol;Acc:HGNC:13861]	-0.370076	3.23213	11.8712	0.00104309	0.00896962
GPR107	9	130053426	130140169	+	9139	G protein-coupled receptor 107 [Source:HGNC Symbol;Acc:HGNC:17830]	0.1198	6.74579	11.8661	0.00104544	0.00898443
CTNNBIP1	1	9848276	9910336	-	3339	catenin beta interacting protein 1 [Source:HGNC Symbol;Acc:HGNC:16913]	0.143911	6.12266	11.8643	0.0010463	0.00898642
RPL22L1	3	170864875	170870208	-	2051	ribosomal protein L22 like 1 [Source:HGNC Symbol;Acc:HGNC:27610]	-0.152013	5.8977	11.8617	0.00104752	0.0089899
ACOT9	X	23701055	23766475	-	6244	acyl-CoA thioesterase 9 [Source:HGNC Symbol;Acc:HGNC:17152]	-0.166396	5.62196	11.8608	0.00104796	0.0089899
LINC00599	8	9900064	9905366	-	4136	long intergenic non-protein coding RNA 599 [Source:HGNC Symbol;Acc:HGNC:27231]	-0.217349	5.14493	12.2549	0.00105655	0.00905819
NME2	17	51165435	51171747	+	2632	NME/NM23 nucleoside diphosphate kinase 2 [Source:HGNC Symbol;Acc:HGNC:7850]	0.166899	5.71802	11.8408	0.00105736	0.00905975
SLTM	15	58879050	58933679	-	8178	SAFB like transcription modulator [Source:HGNC Symbol;Acc:HGNC:20709]	-0.102466	7.80157	11.8364	0.00105947	0.00906926
GMFB	14	54474484	54489026	-	7796	glia maturation factor beta [Source:HGNC Symbol;Acc:HGNC:4373]	-0.124003	6.98555	12.0179	0.00105973	0.00906926
KCTD17	22	37051736	37063390	+	2786	potassium channel tetramerization domain containing 17 [Source:HGNC Symbol;Acc:HGNC:25705]	0.210022	4.82139	11.8329	0.00106112	0.0090757
PFKFB2	1	207034366	207081024	+	10176	6-phosphofructo-2-kinase/fructose-2,6-biphosphatase 2 [Source:HGNC Symbol;Acc:HGNC:8873]	-0.189166	5.1799	11.8232	0.00106577	0.00911009
AKIRIN1	1	38991276	39006059	+	2688	akirin 1 [Source:HGNC Symbol;Acc:HGNC:25744]	-0.0913847	8.53098	11.8151	0.00106965	0.0091319
AC093297.2	5	44826076	44828592	+	2517	novel transcript	-0.465861	2.48243	11.8139	0.00107021	0.0091319
PRCC	1	156750610	156800815	+	4071	proline rich mitotic checkpoint control factor [Source:HGNC Symbol;Acc:HGNC:9343]	-0.117653	6.80632	11.8139	0.00107023	0.0091319
EME2	16	1773207	1781708	+	6909	essential meiotic structure-specific endonuclease subunit 2 [Source:HGNC Symbol;Acc:HGNC:27289]	0.357145	3.29543	11.8104	0.0010719	0.00914071
PTK2	8	140657900	141002216	-	13742	protein tyrosine kinase 2 [Source:HGNC Symbol;Acc:HGNC:9611]	0.100723	7.67175	11.8058	0.00107408	0.00914846
PPP1R9B	17	50133737	50150677	-	4343	protein phosphatase 1 regulatory subunit 9B [Source:HGNC Symbol;Acc:HGNC:9298]	0.205906	4.89489	11.8045	0.00107474	0.00914868
ATXN7L1	7	105605067	105876604	-	8295	ataxin 7 like 1 [Source:HGNC Symbol;Acc:HGNC:22210]	0.214791	4.87857	11.7974	0.00107817	0.00917245
GRAMD2B	5	126360132	126496494	+	5051	GRAM domain containing 2B [Source:HGNC Symbol;Acc:HGNC:24911]	0.304725	3.69223	11.7683	0.00109231	0.00928684
ST6GALNAC5	1	76867480	77067546	+	6059	ST6 N-acetylgalactosaminide alpha-2,6-sialyltransferase 5 [Source:HGNC Symbol;Acc:HGNC:19342]	0.401448	2.8948	11.7671	0.00109291	0.00928684
TNRC6B	22	40044817	40335808	+	19998	trinucleotide repeat containing 6B [Source:HGNC Symbol;Acc:HGNC:29190]	-0.133401	6.34036	11.7572	0.00109776	0.00932252
AC009831.1	18	31942575	31944156	+	1582	novel transcript, antisense to KIAA1012	-0.500977	2.28791	11.7267	0.00111293	0.00944384
RASA3	13	113977783	114132623	-	4775	RAS p21 protein activator 3 [Source:HGNC Symbol;Acc:HGNC:20331]	0.155423	5.82787	11.7258	0.00111336	0.00944384
GATD3A	21	44133610	44210114	+	7947	glutamine amidotransferase like class 1 domain containing 3A [Source:HGNC Symbol;Acc:HGNC:1273]	-0.385016	2.98787	11.7243	0.00111411	0.00944463
DNAJA1	9	33025273	33039907	+	2668	DnaJ heat shock protein family (Hsp40) member A1 [Source:HGNC Symbol;Acc:HGNC:5229]	-0.0971918	7.93806	11.7139	0.00111935	0.00948346
VENTX	10	133237855	133241928	+	2459	VENT homeobox [Source:HGNC Symbol;Acc:HGNC:13639]	-0.430367	2.73224	11.7048	0.00112391	0.00951647
HHLA1	8	132061486	132111159	-	6143	HERV-H LTR-associating 1 [Source:HGNC Symbol;Acc:HGNC:4904]	-0.552359	1.99332	11.7002	0.00112626	0.00953073
FAM210A	18	13663347	13726663	-	4681	family with sequence similarity 210 member A [Source:HGNC Symbol;Acc:HGNC:28346]	-0.267427	4.25651	11.7613	0.00112762	0.00953665
THRA	17	40058290	40093867	+	6959	thyroid hormone receptor alpha [Source:HGNC Symbol;Acc:HGNC:11796]	-0.217466	4.71475	11.6921	0.00113035	0.00955407
GLI4	8	143267433	143276931	+	3057	GLI family zinc finger 4 [Source:HGNC Symbol;Acc:HGNC:4320]	0.400241	2.81908	11.6832	0.0011349	0.0095854
LRRC59	17	50375059	50397523	-	4540	leucine rich repeat containing 59 [Source:HGNC Symbol;Acc:HGNC:28817]	-0.105911	7.39737	11.6822	0.00113539	0.0095854
MFSD12	19	3538261	3574290	-	5290	major facilitator superfamily domain containing 12 [Source:HGNC Symbol;Acc:HGNC:28299]	0.173394	5.47328	11.6704	0.00114144	0.00963081
FBXW8	12	116910950	117031148	+	5209	F-box and WD repeat domain containing 8 [Source:HGNC Symbol;Acc:HGNC:13597]	0.212089	4.92171	11.6509	0.00115148	0.00970237
CD63	12	55725323	55729707	-	2633	CD63 molecule [Source:HGNC Symbol;Acc:HGNC:1692]	-0.0917974	8.36535	11.6501	0.00115192	0.00970237
CAMKV	3	49857988	49869935	-	3613	CaM kinase like vesicle associated [Source:HGNC Symbol;Acc:HGNC:28788]	-0.143388	6.16469	11.65	0.00115194	0.00970237
IGFBP3	7	45912245	45921874	-	4571	insulin like growth factor binding protein 3 [Source:HGNC Symbol;Acc:HGNC:5472]	-0.355195	3.21693	11.6433	0.00115544	0.00972618
TUBA1C	12	49188736	49274603	+	4631	tubulin alpha 1c [Source:HGNC Symbol;Acc:HGNC:20768]	-0.0928632	8.12526	11.6416	0.00115632	0.00972732
LIMCH1	4	41359607	41700044	+	10862	LIM and calponin homology domains 1 [Source:HGNC Symbol;Acc:HGNC:29191]	-0.40669	2.9124	11.6404	0.00115695	0.00972732
CDC42BPB	14	102932380	103057549	-	8095	CDC42 binding protein kinase beta [Source:HGNC Symbol;Acc:HGNC:1738]	0.101581	7.69852	11.6391	0.00115761	0.00972732
COX7C	5	86617928	86620962	+	1969	cytochrome c oxidase subunit 7C [Source:HGNC Symbol;Acc:HGNC:2292]	-0.0983604	8.09523	11.6647	0.00116214	0.00975969
NUAK1	12	106063340	106140033	-	7008	NUAK family kinase 1 [Source:HGNC Symbol;Acc:HGNC:14311]	-0.164302	5.70846	11.6271	0.00116391	0.00976882
ANAPC4	4	25377213	25418498	+	7494	anaphase promoting complex subunit 4 [Source:HGNC Symbol;Acc:HGNC:19990]	-0.20956	4.83845	11.6241	0.00116548	0.00977248
LARP1B	4	128061286	128222931	+	9480	La ribonucleoprotein domain family member 1B [Source:HGNC Symbol;Acc:HGNC:24704]	-0.168259	5.71217	11.6386	0.00117576	0.00985042
KIDINS220	2	8721081	8837630	-	15362	kinase D interacting substrate 220 [Source:HGNC Symbol;Acc:HGNC:29508]	0.123822	6.54153	11.6023	0.00117697	0.00985042
RPS3	11	75399515	75422280	+	5859	ribosomal protein S3 [Source:HGNC Symbol;Acc:HGNC:10420]	-0.0728125	10.6157	11.602	0.00117711	0.00985042
ZNF334	20	46499630	46513559	-	6865	zinc finger protein 334 [Source:HGNC Symbol;Acc:HGNC:15806]	-0.281143	3.91479	11.6008	0.00117775	0.00985042
CNIH4	1	224356858	224379459	+	5090	cornichon family AMPA receptor auxiliary protein 4 [Source:HGNC Symbol;Acc:HGNC:25013]	-0.156225	5.79558	11.5981	0.00117919	0.00985676
SLC44A1	9	105244622	105439171	+	12172	solute carrier family 44 member 1 [Source:HGNC Symbol;Acc:HGNC:18798]	-0.127325	7.09424	12.1936	0.00118643	0.00991153
AKR1B1	7	134442356	134459284	-	3654	aldo-keto reductase family 1 member B [Source:HGNC Symbol;Acc:HGNC:381]	0.101683	7.51736	11.58	0.00118883	0.00992581
ZNF563	19	12317477	12333720	-	2847	zinc finger protein 563 [Source:HGNC Symbol;Acc:HGNC:30498]	-0.653014	1.5353	11.5718	0.00119324	0.00994587
RIC1	9	5629025	5776557	+	8591	RIC1 homolog, RAB6A GEF complex partner 1 [Source:HGNC Symbol;Acc:HGNC:17686]	0.16018	5.75748	11.5717	0.00119331	0.00994587
OSCAR	CHR_HSCHR19LRC_LRC_I_CTG3_1	54094681	54102740	-	2084	osteoclast associated, immunoglobulin-like receptor [Source:HGNC Symbol;Acc:HGNC:29960]	0.587649	1.83192	11.5443	0.00120812	0.0100635
CSPP1	8	67062426	67196263	+	7096	centrosome and spindle pole associated protein 1 [Source:HGNC Symbol;Acc:HGNC:26193]	-0.239894	4.36731	11.5423	0.00120922	0.0100668
JADE2	5	134524312	134583230	+	9877	jade family PHD finger 2 [Source:HGNC Symbol;Acc:HGNC:22984]	-0.131702	6.38501	11.5389	0.00121108	0.0100726
HERC2P2	CHR_HSCHR15_3_CTG3	22497423	22593430	+	6965	hect domain and RLD 2 pseudogene 2 [Source:HGNC Symbol;Acc:HGNC:4870]	0.366304	3.18494	11.5384	0.00121132	0.0100726
ACAD8	11	134253495	134265855	+	7174	acyl-CoA dehydrogenase family member 8 [Source:HGNC Symbol;Acc:HGNC:87]	0.138438	6.15922	11.5296	0.00121615	0.0101069
BSDC1	1	32365103	32394731	-	6271	BSD domain containing 1 [Source:HGNC Symbol;Acc:HGNC:25501]	0.143194	6.03903	11.5256	0.00121832	0.0101191
NECAB3	20	33657087	33674463	-	4342	N-terminal EF-hand calcium binding protein 3 [Source:HGNC Symbol;Acc:HGNC:15851]	0.366496	3.58451	12.2808	0.001224	0.0101604
PAIP2B	2	71182738	71227103	-	6300	poly(A) binding protein interacting protein 2B [Source:HGNC Symbol;Acc:HGNC:29200]	-0.158105	5.7844	11.5135	0.00122503	0.0101631
SEMA6B	19	4542593	4559684	-	4288	semaphorin 6B [Source:HGNC Symbol;Acc:HGNC:10739]	-0.112714	7.06687	11.5118	0.00122597	0.010165
SMARCC2	12	56162359	56189567	-	9179	SWI/SNF related, matrix associated, actin dependent regulator of chromatin subfamily c member 2 [Source:HGNC Symbol;Acc:HGNC:11105]	0.128828	6.49632	11.5101	0.00122687	0.0101666
NECTIN1	11	119623408	119729200	-	7817	nectin cell adhesion molecule 1 [Source:HGNC Symbol;Acc:HGNC:9706]	-0.0952315	8.01772	11.4865	0.00124004	0.0102639
UQCRB	8	96225920	96235634	-	9715	ubiquinol-cytochrome c reductase binding protein [Source:HGNC Symbol;Acc:HGNC:12582]	-0.11637	6.89788	11.4827	0.00124218	0.0102757
RACGAP1	12	49976923	50033136	-	4487	Rac GTPase activating protein 1 [Source:HGNC Symbol;Acc:HGNC:9804]	0.132633	6.38045	11.4707	0.00124888	0.0103252
MYL5	4	673580	682033	+	4305	myosin light chain 5 [Source:HGNC Symbol;Acc:HGNC:7586]	0.597428	1.6693	11.4606	0.00125462	0.010363
NDRG2	14	21016763	21070872	-	7550	NDRG family member 2 [Source:HGNC Symbol;Acc:HGNC:14460]	-0.333946	4.35094	13.4604	0.0012549	0.010363
ALPL	1	21509397	21578410	+	2980	alkaline phosphatase, biomineralization associated [Source:HGNC Symbol;Acc:HGNC:438]	-0.0997385	7.70973	11.443	0.00126462	0.0104313
CDX4	X	73447254	73455245	+	1515	caudal type homeobox 4 [Source:HGNC Symbol;Acc:HGNC:1808]	0.834917	0.910203	11.435	0.0012692	0.0104612
RIN1	11	66330241	66336840	-	5377	Ras and Rab interactor 1 [Source:HGNC Symbol;Acc:HGNC:18749]	0.417304	2.66957	11.4341	0.0012697	0.0104612
SELENOV	19	39515113	39520686	+	1731	selenoprotein V [Source:HGNC Symbol;Acc:HGNC:30399]	-0.433572	2.64726	11.4207	0.00127743	0.0105156
TUBA4A	2	219249710	219278170	-	3966	tubulin alpha 4a [Source:HGNC Symbol;Acc:HGNC:12407]	0.146068	5.95129	11.4201	0.00127776	0.0105156
JUND	19	18279760	18281622	-	1863	JunD proto-oncogene, AP-1 transcription factor subunit [Source:HGNC Symbol;Acc:HGNC:6206]	0.116276	6.87211	11.4141	0.00128123	0.0105381
RCAN1	21	34513142	34615113	-	6964	regulator of calcineurin 1 [Source:HGNC Symbol;Acc:HGNC:3040]	-0.272937	3.99475	11.4125	0.00128214	0.0105395
PTGR1	9	111549722	111599893	-	3770	prostaglandin reductase 1 [Source:HGNC Symbol;Acc:HGNC:18429]	0.173975	5.40673	11.4027	0.00128784	0.0105803
CA2	8	85463968	85481493	+	2007	carbonic anhydrase 2 [Source:HGNC Symbol;Acc:HGNC:1373]	-0.44904	2.46602	11.401	0.00128885	0.0105825
SEMA5A	5	9035033	9546075	-	12308	semaphorin 5A [Source:HGNC Symbol;Acc:HGNC:10736]	0.240397	4.33739	11.3962	0.00129164	0.0105994
U91319.1	16	13246316	13562918	+	826	novel transcript	-1.08027	0.466242	11.5262	0.00129463	0.0106179
LRG1	19	4536402	4540036	-	2702	leucine rich alpha-2-glycoprotein 1 [Source:HGNC Symbol;Acc:HGNC:29480]	0.667243	1.39959	11.3828	0.00129949	0.0106517
EIF3M	11	32583798	32606264	+	7430	eukaryotic translation initiation factor 3 subunit M [Source:HGNC Symbol;Acc:HGNC:24460]	-0.0994726	7.64639	11.3797	0.00130131	0.0106605
SYNE2	14	63852983	64226433	+	31374	spectrin repeat containing nuclear envelope protein 2 [Source:HGNC Symbol;Acc:HGNC:17084]	0.103831	7.46583	11.3732	0.00130513	0.0106857
ADCY1	7	45574140	45723116	+	13966	adenylate cyclase 1 [Source:HGNC Symbol;Acc:HGNC:232]	-0.166813	5.60281	11.364	0.00131061	0.0107184
ACSM3	16	20610243	20797581	+	7510	acyl-CoA synthetase medium chain family member 3 [Source:HGNC Symbol;Acc:HGNC:10522]	-0.539988	1.96031	11.3599	0.00131304	0.0107321
GOT1	10	99396870	99430624	-	2424	glutamic-oxaloacetic transaminase 1 [Source:HGNC Symbol;Acc:HGNC:4432]	-0.137589	6.18695	11.3579	0.00131423	0.0107358
RBM48	7	92528773	92540481	+	6829	RNA binding motif protein 48 [Source:HGNC Symbol;Acc:HGNC:21785]	0.381504	2.92293	11.3555	0.00131566	0.0107413
CTSZ	20	58995185	59007254	-	2045	cathepsin Z [Source:HGNC Symbol;Acc:HGNC:2547]	0.208604	4.81267	11.3517	0.00131787	0.0107518
EEF1A2	20	63488014	63499185	-	4771	eukaryotic translation elongation factor 1 alpha 2 [Source:HGNC Symbol;Acc:HGNC:3192]	0.19323	5.17211	11.3492	0.00131942	0.0107518
SOWAHC	2	109614364	109618990	+	4627	sosondowah ankyrin repeat domain family member C [Source:HGNC Symbol;Acc:HGNC:26149]	0.205031	4.93315	11.3484	0.00131984	0.0107518
LHFPL2	5	78485215	78770021	-	7977	LHFPL tetraspan subfamily member 2 [Source:HGNC Symbol;Acc:HGNC:6588]	0.146842	5.97067	11.3477	0.00132029	0.0107518
UBA52	19	18571730	18577550	+	4306	ubiquitin A-52 residue ribosomal protein fusion product 1 [Source:HGNC Symbol;Acc:HGNC:12458]	-0.091494	8.33475	11.3462	0.00132121	0.0107518
TM7SF3	12	26971579	27014434	-	5504	transmembrane 7 superfamily member 3 [Source:HGNC Symbol;Acc:HGNC:23049]	0.132627	6.56638	11.48	0.00132143	0.0107518
CHM	X	85861180	86047561	-	8644	CHM, Rab escort protein 1 [Source:HGNC Symbol;Acc:HGNC:1940]	0.210452	4.851	11.3439	0.00132253	0.0107546
RNASEH2C	11	65714005	65720947	-	5101	ribonuclease H2 subunit C [Source:HGNC Symbol;Acc:HGNC:24116]	0.216991	4.70021	11.341	0.00132432	0.0107631
EXT2	11	44095549	44245429	+	5286	exostosin glycosyltransferase 2 [Source:HGNC Symbol;Acc:HGNC:3513]	-0.124597	6.46325	11.3342	0.00132838	0.0107839
THRB	3	24117153	24495756	-	10968	thyroid hormone receptor beta [Source:HGNC Symbol;Acc:HGNC:11799]	-0.609146	1.67232	11.3327	0.0013293	0.0107853
C11orf96	11	43925342	43943883	+	1918	chromosome 11 open reading frame 96 [Source:HGNC Symbol;Acc:HGNC:38675]	-0.976195	0.475863	11.3301	0.00133084	0.0107917
DCBLD1	6	117453817	117569858	+	6819	discoidin, CUB and LCCL domain containing 1 [Source:HGNC Symbol;Acc:HGNC:21479]	0.270099	3.98774	11.3258	0.00133346	0.0108068
COCH	14	30874514	30895065	+	4031	cochlin [Source:HGNC Symbol;Acc:HGNC:2180]	0.407526	2.72781	11.3234	0.0013349	0.0108124
BCAP31	X	153700492	153724746	-	3533	B cell receptor associated protein 31 [Source:HGNC Symbol;Acc:HGNC:16695]	-0.104099	7.33754	11.3164	0.00133914	0.010835
YY1AP1	1	155659443	155689000	-	5001	YY1 associated protein 1 [Source:HGNC Symbol;Acc:HGNC:30935]	-0.188736	5.18084	11.3163	0.0013392	0.010835
YME1L1	10	27110112	27155266	-	7335	YME1 like 1 ATPase [Source:HGNC Symbol;Acc:HGNC:12843]	-0.100037	7.55248	11.3085	0.00134392	0.0108671
SHARPIN	8	144098633	144108124	-	2783	SHANK associated RH domain interactor [Source:HGNC Symbol;Acc:HGNC:25321]	0.188929	5.08054	11.2941	0.00135275	0.0109257
MINK1	17	4833340	4898061	+	7865	misshapen like kinase 1 [Source:HGNC Symbol;Acc:HGNC:17565]	0.11871	6.69475	11.2933	0.00135323	0.0109257
NUP153	6	17615035	17706834	-	6030	nucleoporin 153 [Source:HGNC Symbol;Acc:HGNC:8062]	0.0994892	7.59734	11.2929	0.00135346	0.0109257
SMAD3	15	67063763	67195169	+	9330	SMAD family member 3 [Source:HGNC Symbol;Acc:HGNC:6769]	0.196698	5.0815	11.2904	0.00135498	0.0109311
STK17B	2	196133583	196176503	-	6566	serine/threonine kinase 17b [Source:HGNC Symbol;Acc:HGNC:11396]	0.303341	3.68638	11.2893	0.00135564	0.0109311
MCM4	8	47960185	47978160	+	6973	minichromosome maintenance complex component 4 [Source:HGNC Symbol;Acc:HGNC:6947]	0.0821341	9.01094	11.2833	0.00135936	0.0109549
NEPRO	3	113002444	113019861	-	6490	nucleolus and neural progenitor protein [Source:HGNC Symbol;Acc:HGNC:24496]	-0.152286	5.86938	11.2771	0.00136317	0.0109793
ACTR5	20	38748460	38772520	+	2547	ARP5 actin related protein 5 homolog [Source:HGNC Symbol;Acc:HGNC:14671]	-0.21169	4.75723	11.2759	0.00136392	0.0109793
LEO1	15	51938025	51971778	-	2651	LEO1 homolog, Paf1/RNA polymerase II complex component [Source:HGNC Symbol;Acc:HGNC:30401]	-0.182596	5.31072	11.2721	0.00136625	0.0109919
CALM1	14	90396502	90408268	+	7666	calmodulin 1 [Source:HGNC Symbol;Acc:HGNC:1442]	-0.0885225	8.35791	11.2691	0.00136815	0.0110011
ELAVL2	9	23690104	23826337	-	5140	ELAV like RNA binding protein 2 [Source:HGNC Symbol;Acc:HGNC:3313]	0.230024	4.45932	11.2617	0.00137274	0.0110278
NMT2	10	15102584	15168693	-	6470	N-myristoyltransferase 2 [Source:HGNC Symbol;Acc:HGNC:7858]	-0.249276	4.21997	11.2612	0.00137301	0.0110278
TRPT1	11	64223799	64226254	-	2210	tRNA phosphotransferase 1 [Source:HGNC Symbol;Acc:HGNC:20316]	0.265244	4.0108	11.2505	0.0013797	0.0110754
ABHD11	7	73736094	73738867	-	2289	abhydrolase domain containing 11 [Source:HGNC Symbol;Acc:HGNC:16407]	0.33631	3.29793	11.2466	0.00138216	0.0110889
USP33	1	77695987	77759852	-	6918	ubiquitin specific peptidase 33 [Source:HGNC Symbol;Acc:HGNC:20059]	0.135088	6.19403	11.2375	0.00138787	0.0111285
UBE2V2	8	48008415	48064708	+	6591	ubiquitin conjugating enzyme E2 V2 [Source:HGNC Symbol;Acc:HGNC:12495]	-0.125169	6.4253	11.2359	0.00138889	0.0111287
ARL2	11	65014160	65022184	+	2037	ADP ribosylation factor like GTPase 2 [Source:HGNC Symbol;Acc:HGNC:693]	0.130137	6.32004	11.235	0.00138945	0.0111287
GNPDA1	5	141991749	142013041	-	3959	glucosamine-6-phosphate deaminase 1 [Source:HGNC Symbol;Acc:HGNC:4417]	-0.109023	7.03744	11.2332	0.00139058	0.0111316
DDX18	2	117814691	117832377	+	7808	DEAD-box helicase 18 [Source:HGNC Symbol;Acc:HGNC:2741]	-0.1055	7.5507	11.2741	0.00140187	0.0112157
CARHSP1	16	8852942	8869012	-	5577	calcium regulated heat stable protein 1 [Source:HGNC Symbol;Acc:HGNC:17150]	-0.103956	7.30733	11.2135	0.00140303	0.0112188
AURKB	17	8204733	8210600	-	2241	aurora kinase B [Source:HGNC Symbol;Acc:HGNC:11390]	-0.116112	6.74546	11.203	0.00140975	0.01126
B4GALT2	1	43978943	43991170	+	3772	beta-1,4-galactosyltransferase 2 [Source:HGNC Symbol;Acc:HGNC:925]	0.12407	6.45649	11.1969	0.00141366	0.0112809
SPIRE2	16	89818179	89871319	+	7999	spire type actin nucleation factor 2 [Source:HGNC Symbol;Acc:HGNC:30623]	0.364869	3.3027	11.3596	0.00141452	0.0112809
PSMC1	14	90256527	90275429	+	6129	proteasome 26S subunit, ATPase 1 [Source:HGNC Symbol;Acc:HGNC:9547]	-0.149972	5.82364	11.1952	0.00141472	0.0112809
SYNPO	5	150601080	150659207	+	10243	synaptopodin [Source:HGNC Symbol;Acc:HGNC:30672]	0.449721	2.41213	11.1927	0.00141633	0.0112874
ZNF271P	18	35290282	35328390	+	7450	zinc finger protein 271, pseudogene [Source:HGNC Symbol;Acc:HGNC:13065]	-0.210312	4.86279	11.1913	0.00141725	0.0112885
PIP4K2B	17	38765689	38800126	-	6135	phosphatidylinositol-5-phosphate 4-kinase type 2 beta [Source:HGNC Symbol;Acc:HGNC:8998]	0.108392	7.02694	11.182	0.00142325	0.0113301
LDB2	4	16501541	16898678	-	5455	LIM domain binding 2 [Source:HGNC Symbol;Acc:HGNC:6533]	-0.178672	5.32556	11.1779	0.00142591	0.0113449
LTA4H	12	96000753	96043520	-	7405	leukotriene A4 hydrolase [Source:HGNC Symbol;Acc:HGNC:6710]	0.100448	7.42995	11.1761	0.00142704	0.0113476
SLC6A15	12	84859491	84913615	-	8727	solute carrier family 6 member 15 [Source:HGNC Symbol;Acc:HGNC:13621]	0.226337	4.48878	11.1728	0.00142923	0.0113588
SYF2	1	25222276	25232502	-	3773	SYF2 pre-mRNA splicing factor [Source:HGNC Symbol;Acc:HGNC:19824]	-0.20662	5.00245	11.222	0.00143512	0.0113993
CELSR2	1	109249539	109275751	+	12830	cadherin EGF LAG seven-pass G-type receptor 2 [Source:HGNC Symbol;Acc:HGNC:3231]	-0.138808	6.05959	11.149	0.00144473	0.0114634
DHDDS	1	26432282	26471306	+	5608	dehydrodolichyl diphosphate synthase subunit [Source:HGNC Symbol;Acc:HGNC:20603]	-0.17967	5.36756	11.1489	0.0014448	0.0114634
TOMM34	20	44942130	44960397	-	1973	translocase of outer mitochondrial membrane 34 [Source:HGNC Symbol;Acc:HGNC:15746]	-0.148455	5.91156	11.1466	0.0014463	0.011469
UHRF1BP1L	12	100028455	100142874	-	6646	UHRF1 binding protein 1 like [Source:HGNC Symbol;Acc:HGNC:29102]	-0.179986	5.34142	11.1437	0.00144824	0.0114781
SPEG	2	219434843	219493629	+	17066	striated muscle enriched protein kinase [Source:HGNC Symbol;Acc:HGNC:16901]	0.165535	5.63895	11.1214	0.001463	0.0115844
SLC25A24	1	108134043	108200849	-	6726	solute carrier family 25 member 24 [Source:HGNC Symbol;Acc:HGNC:20662]	0.125268	6.40913	11.121	0.00146327	0.0115844
UBA1	X	47190861	47215128	+	6437	ubiquitin like modifier activating enzyme 1 [Source:HGNC Symbol;Acc:HGNC:12469]	-0.0843277	8.96773	11.1185	0.00146487	0.0115907
ARC	8	142611049	142614479	-	2993	activity regulated cytoskeleton associated protein [Source:HGNC Symbol;Acc:HGNC:648]	0.251453	4.15148	11.1068	0.00147272	0.0116464
GNB4	3	179396088	179451476	-	6922	G protein subunit beta 4 [Source:HGNC Symbol;Acc:HGNC:20731]	0.160225	5.68686	11.1056	0.00147353	0.0116464
NASP	1	45583846	45618904	+	8304	nuclear autoantigenic sperm protein [Source:HGNC Symbol;Acc:HGNC:7644]	-0.0749597	9.8094	11.1033	0.00147504	0.0116519
NDUFS5	1	39026318	39034636	+	548	NADH:ubiquinone oxidoreductase subunit S5 [Source:HGNC Symbol;Acc:HGNC:7712]	-0.100115	7.42601	11.0964	0.0014797	0.0116824
CNR1	6	88139864	88166359	-	6357	cannabinoid receptor 1 [Source:HGNC Symbol;Acc:HGNC:2159]	-0.593971	1.77472	11.0852	0.00148727	0.0117356
NEFH	22	29480230	29491390	+	3783	neurofilament heavy [Source:HGNC Symbol;Acc:HGNC:7737]	-0.368561	3.13175	11.0769	0.00149289	0.0117735
KLHL13	X	117897813	118117340	-	6983	kelch like family member 13 [Source:HGNC Symbol;Acc:HGNC:22931]	0.317749	3.62844	11.1279	0.00149737	0.0118023
AKAP17A	X	1591604	1602520	+	4070	A-kinase anchoring protein 17A [Source:HGNC Symbol;Acc:HGNC:18783]	0.130018	6.31152	11.0631	0.00150228	0.0118346
CNTROB	17	7932101	7949918	+	6234	centrobin, centriole duplication and spindle assembly protein [Source:HGNC Symbol;Acc:HGNC:29616]	-0.16979	5.44702	11.0492	0.00151183	0.0119033
MAT2B	5	163503114	163519354	+	5135	methionine adenosyltransferase 2B [Source:HGNC Symbol;Acc:HGNC:6905]	-0.137435	6.20097	11.0448	0.00151485	0.0119205
SFXN4	10	119140767	119165667	-	1868	sideroflexin 4 [Source:HGNC Symbol;Acc:HGNC:16088]	0.238909	4.32955	11.0357	0.00152115	0.0119635
SLC25A36	3	140941830	140980961	+	10305	solute carrier family 25 member 36 [Source:HGNC Symbol;Acc:HGNC:25554]	0.113435	6.77729	10.9829	0.00155814	0.0122478
TMEM98	17	32927910	32945106	+	5187	transmembrane protein 98 [Source:HGNC Symbol;Acc:HGNC:24529]	-0.13234	6.19418	10.9774	0.00156203	0.0122716
STK25	2	241492670	241509730	-	7588	serine/threonine kinase 25 [Source:HGNC Symbol;Acc:HGNC:11404]	0.102786	7.23956	10.9617	0.00157331	0.0123535
RALGDS	9	133097720	133149334	-	7648	ral guanine nucleotide dissociation stimulator [Source:HGNC Symbol;Acc:HGNC:9842]	0.426898	2.55015	10.9587	0.0015754	0.0123631
TPM2	9	35681992	35690121	-	3248	tropomyosin 2 [Source:HGNC Symbol;Acc:HGNC:12011]	0.109757	7.15295	10.9539	0.00157888	0.0123837
COX7B	X	77899438	77907376	+	3027	cytochrome c oxidase subunit 7B [Source:HGNC Symbol;Acc:HGNC:2291]	-0.139888	6.04024	10.9384	0.00159007	0.0124511
VWA8	13	41566835	41961120	-	7635	von Willebrand factor A domain containing 8 [Source:HGNC Symbol;Acc:HGNC:29071]	0.1512	5.75122	10.9306	0.00159572	0.0124885
ATP6V1B2	8	20197381	20226819	+	7797	ATPase H+ transporting V1 subunit B2 [Source:HGNC Symbol;Acc:HGNC:854]	-0.119027	6.67457	10.9272	0.00159825	0.0124971
AC010503.4	19	6469465	6470152	+	688	novel transcript, antisense to DENND1C	-0.493139	2.18593	10.9268	0.00159855	0.0124971
SAP18	13	21140514	21149084	+	3396	Sin3A associated protein 18 [Source:HGNC Symbol;Acc:HGNC:10530]	-0.10477	7.32843	10.9211	0.00160269	0.0125226
CABYR	18	24138956	24161603	+	3518	calcium binding tyrosine phosphorylation regulated [Source:HGNC Symbol;Acc:HGNC:15569]	-0.314418	3.50187	10.9102	0.00161071	0.0125732
SLC39A11	17	72645949	73092712	-	5583	solute carrier family 39 member 11 [Source:HGNC Symbol;Acc:HGNC:14463]	-0.286742	3.83169	10.9099	0.00161091	0.0125732
FAAP100	17	81539885	81553961	-	5353	FA core complex associated protein 100 [Source:HGNC Symbol;Acc:HGNC:26171]	0.166285	5.50115	10.9055	0.00161411	0.0125913
RSRC2	12	122503454	122527000	-	8745	arginine and serine rich coiled-coil 2 [Source:HGNC Symbol;Acc:HGNC:30559]	-0.120513	6.55156	10.9028	0.00161616	0.0125953
PEX7	6	136822564	136913934	+	1832	peroxisomal biogenesis factor 7 [Source:HGNC Symbol;Acc:HGNC:8860]	0.347936	3.18052	10.9025	0.00161638	0.0125953
DAPK1	9	87497228	87708634	+	8908	death associated protein kinase 1 [Source:HGNC Symbol;Acc:HGNC:2674]	0.10161	7.33906	10.8965	0.00162075	0.0126185
NOP9	14	24299850	24309124	+	6045	NOP9 nucleolar protein [Source:HGNC Symbol;Acc:HGNC:19826]	0.129862	6.23328	10.896	0.00162112	0.0126185
PLEKHN1	1	966497	975865	+	2833	pleckstrin homology domain containing N1 [Source:HGNC Symbol;Acc:HGNC:25284]	0.810984	0.817065	10.8945	0.00162228	0.0126207
MAGT1	X	77826364	77895593	-	4862	magnesium transporter 1 [Source:HGNC Symbol;Acc:HGNC:28880]	-0.12949	6.2634	10.8933	0.00162317	0.0126209
SCAMP5	15	74957219	75021495	+	4862	secretory carrier membrane protein 5 [Source:HGNC Symbol;Acc:HGNC:30386]	-0.125454	6.39506	10.8904	0.00162529	0.0126305
N6AMT1	21	28872191	28885371	-	4865	N-6 adenine-specific DNA methyltransferase 1 [Source:HGNC Symbol;Acc:HGNC:16021]	-0.208939	4.72024	10.8841	0.00162998	0.0126601
ALMS1	2	73385758	73625166	+	14783	ALMS1, centrosome and basal body associated protein [Source:HGNC Symbol;Acc:HGNC:428]	0.12022	6.67567	10.8816	0.00163188	0.0126673
TAF1B	2	9843443	9934416	+	3975	TATA-box binding protein associated factor, RNA polymerase I subunit B [Source:HGNC Symbol;Acc:HGNC:11533]	-0.221749	4.58054	10.8805	0.00163268	0.0126673
ZNF813	19	53467733	53496255	+	6246	zinc finger protein 813 [Source:HGNC Symbol;Acc:HGNC:33257]	-0.164936	5.52172	10.8751	0.00163668	0.0126916
ANXA11	10	80150889	80205572	-	8513	annexin A11 [Source:HGNC Symbol;Acc:HGNC:535]	-0.132008	6.46417	10.9561	0.00164313	0.0127347
RYBP	CHR_HG126_PATCH	72378406	72447301	-	7215	RING1 and YY1 binding protein [Source:NCBI gene;Acc:23429]	-0.118507	6.59376	10.8521	0.00165397	0.0128118
BMI1	10	22321099	22331484	+	4395	BMI1 proto-oncogene, polycomb ring finger [Source:HGNC Symbol;Acc:HGNC:1066]	0.433106	2.47443	10.8407	0.0016626	0.0128717
INPP5F	10	119726042	119829278	+	7610	inositol polyphosphate-5-phosphatase F [Source:HGNC Symbol;Acc:HGNC:17054]	0.0973732	7.57158	10.8346	0.0016673	0.0128826
CDCA7L	7	21900899	21945903	-	3894	cell division cycle associated 7 like [Source:HGNC Symbol;Acc:HGNC:30777]	0.114619	6.71762	10.834	0.00166771	0.0128826
MAN1C1	1	25617468	25786207	+	9026	mannosidase alpha class 1C member 1 [Source:HGNC Symbol;Acc:HGNC:19080]	-0.267525	4.03632	10.8335	0.00166807	0.0128826
CCDC18-AS1	1	93262186	93346025	-	4786	CCDC18 antisense RNA 1 [Source:HGNC Symbol;Acc:HGNC:52262]	0.563489	1.87898	10.8332	0.00166834	0.0128826
CENPB	20	3783851	3786740	-	2890	centromere protein B [Source:HGNC Symbol;Acc:HGNC:1852]	0.140223	5.99707	10.8321	0.00166913	0.0128826
NDUFS6	5	1801400	1816605	+	1451	NADH:ubiquinone oxidoreductase subunit S6 [Source:HGNC Symbol;Acc:HGNC:7713]	-0.112204	6.85586	10.8318	0.00166938	0.0128826
DBNL	7	44044640	44069456	+	12587	drebrin like [Source:HGNC Symbol;Acc:HGNC:2696]	0.17315	5.43512	10.8248	0.00167478	0.0129173
AC011498.7	19	4448810	4450836	+	2027	TEC	0.849998	0.748946	10.8232	0.00167597	0.0129195
ARMC4	10	27812164	27999048	-	4773	armadillo repeat containing 4 [Source:HGNC Symbol;Acc:HGNC:25583]	0.454904	2.35969	10.8032	0.00169138	0.0130257
WDR4	21	42843094	42879568	-	2738	WD repeat domain 4 [Source:HGNC Symbol;Acc:HGNC:12756]	-0.154324	5.681	10.803	0.00169155	0.0130257
PLK4	4	127880893	127899224	+	4479	polo like kinase 4 [Source:HGNC Symbol;Acc:HGNC:11397]	-0.153936	5.74065	10.7997	0.00169406	0.013038
AJAP1	1	4654732	4792534	+	12405	adherens junctions associated protein 1 [Source:HGNC Symbol;Acc:HGNC:30801]	-0.569545	1.87424	10.7968	0.00169632	0.0130439
SLC16A1-AS1	1	112956415	113047055	+	10138	SLC16A1 antisense RNA 1 [Source:HGNC Symbol;Acc:HGNC:49445]	-0.318022	3.49697	10.7964	0.00169664	0.0130439
CTSL	9	87726109	87731469	+	1852	cathepsin L [Source:HGNC Symbol;Acc:HGNC:2537]	-0.176227	5.24435	10.7884	0.00170285	0.0130846
SETD7	4	139495941	139606699	-	13916	SET domain containing 7, histone lysine methyltransferase [Source:HGNC Symbol;Acc:HGNC:30412]	0.29935	3.65747	10.7852	0.00170534	0.0130967
DSG2	18	31498177	31549008	+	6056	desmoglein 2 [Source:HGNC Symbol;Acc:HGNC:3049]	-0.092499	8.37428	10.8675	0.00170991	0.0131249
IFT52	20	43590931	43647296	+	2542	intraflagellar transport 52 [Source:HGNC Symbol;Acc:HGNC:15901]	-0.19297	4.98416	10.7677	0.00171907	0.0131881
SMAD2	18	47808957	47931146	-	36426	SMAD family member 2 [Source:HGNC Symbol;Acc:HGNC:6768]	-0.125385	6.36816	10.7648	0.00172139	0.0131988
SCAMP1	5	78360611	78480739	+	6746	secretory carrier membrane protein 1 [Source:HGNC Symbol;Acc:HGNC:10563]	-0.147036	5.91892	10.7577	0.00172698	0.0132347
SLC7A1	13	29509414	29595688	-	7688	solute carrier family 7 member 1 [Source:HGNC Symbol;Acc:HGNC:11057]	-0.0980447	7.6102	10.7449	0.00173707	0.0133049
INO80E	16	29995715	30005793	+	5655	INO80 complex subunit E [Source:HGNC Symbol;Acc:HGNC:26905]	0.149267	5.78566	10.7413	0.00173995	0.0133198
MSN	X	65588377	65741931	+	5987	moesin [Source:HGNC Symbol;Acc:HGNC:7373]	0.0837152	8.75967	10.7399	0.00174109	0.0133214
RAD17	CHR_HSCHR5_2_CTG1_1	69369307	69415042	+	4159	RAD17 checkpoint clamp loader component [Source:HGNC Symbol;Acc:HGNC:9807]	-0.187671	5.11061	10.7368	0.00174358	0.0133334
PCDH18	4	137518918	137532494	-	6686	protocadherin 18 [Source:HGNC Symbol;Acc:HGNC:14268]	-0.134356	6.16342	10.7356	0.00174451	0.0133335
PLBD1	12	14503661	14567883	-	2375	phospholipase B domain containing 1 [Source:HGNC Symbol;Acc:HGNC:26215]	0.211424	4.74245	10.7257	0.00175243	0.0133849
PPP4R2	3	72996785	73069199	+	5964	protein phosphatase 4 regulatory subunit 2 [Source:HGNC Symbol;Acc:HGNC:18296]	-0.123115	6.46462	10.7249	0.00175311	0.0133849
SCN9A	2	166195185	166376001	-	13741	sodium voltage-gated channel alpha subunit 9 [Source:HGNC Symbol;Acc:HGNC:10597]	0.372772	2.89847	10.7189	0.00175792	0.013414
MPP1	X	154778684	154821007	-	5396	membrane palmitoylated protein 1 [Source:HGNC Symbol;Acc:HGNC:7219]	-0.224016	4.47989	10.7172	0.00175928	0.013414
GCA	2	162318840	162371595	+	5323	grancalcin [Source:HGNC Symbol;Acc:HGNC:15990]	0.192406	5.00854	10.7167	0.00175972	0.013414
RFX7	15	56087280	56243266	-	10588	regulatory factor X7 [Source:HGNC Symbol;Acc:HGNC:25777]	0.129917	6.32541	10.707	0.00176756	0.0134666
TOR1AIP2	1	179839967	179877803	-	18876	torsin 1A interacting protein 2 [Source:HGNC Symbol;Acc:HGNC:24055]	-0.16789	5.41386	10.7041	0.00176988	0.0134771
NNT	5	43602692	43707405	+	8192	nicotinamide nucleotide transhydrogenase [Source:HGNC Symbol;Acc:HGNC:7863]	0.173511	5.30622	10.7012	0.00177221	0.0134877
LDHD	16	75111860	75116771	-	2359	lactate dehydrogenase D [Source:HGNC Symbol;Acc:HGNC:19708]	-0.40053	2.87035	10.7123	0.00177473	0.0134998
CSRNP3	2	165469647	165689407	+	12565	cysteine and serine rich nuclear protein 3 [Source:HGNC Symbol;Acc:HGNC:30729]	0.306706	3.57556	10.6875	0.00178338	0.0135584
NFE2L1	17	48048329	48061545	+	5883	nuclear factor, erythroid 2 like 1 [Source:HGNC Symbol;Acc:HGNC:7781]	-0.0864196	8.52414	10.6768	0.00179213	0.0136177
ZNF496	1	247297412	247331846	-	10531	zinc finger protein 496 [Source:HGNC Symbol;Acc:HGNC:23713]	0.108928	6.95637	10.6712	0.00179674	0.0136391
TPMT	6	18128311	18155077	-	3184	thiopurine S-methyltransferase [Source:HGNC Symbol;Acc:HGNC:12014]	-0.227931	4.46333	10.6711	0.00179685	0.0136391
RASGEF1A	10	43194535	43266919	-	6073	RasGEF domain family member 1A [Source:HGNC Symbol;Acc:HGNC:24246]	-0.20116	4.91143	10.6561	0.00180929	0.0137191
DOCK11	X	118495898	118686163	+	6721	dedicator of cytokinesis 11 [Source:HGNC Symbol;Acc:HGNC:23483]	-0.228637	4.48657	10.649	0.00181515	0.0137563
KIAA1671	22	24952730	25197448	+	16439	KIAA1671 [Source:HGNC Symbol;Acc:HGNC:29345]	-0.157136	5.84228	10.7187	0.0018288	0.0138378
PRDM15	21	41798225	41879482	-	13004	PR/SET domain 15 [Source:HGNC Symbol;Acc:HGNC:13999]	-0.215117	4.59355	10.6308	0.00183037	0.0138424
CAP2	6	17393505	17557790	+	3346	cyclase associated actin cytoskeleton regulatory protein 2 [Source:HGNC Symbol;Acc:HGNC:20039]	0.203538	4.85688	10.629	0.00183188	0.0138466
NEK9	14	75079353	75127344	-	10760	NIMA related kinase 9 [Source:HGNC Symbol;Acc:HGNC:18591]	0.130855	6.2039	10.6253	0.00183498	0.0138573
GID8	20	62938147	62948475	+	4594	GID complex subunit 8 homolog [Source:HGNC Symbol;Acc:HGNC:15857]	-0.106282	7.04804	10.625	0.00183523	0.0138573
CEP170	1	243124428	243255348	-	10939	centrosomal protein 170 [Source:HGNC Symbol;Acc:HGNC:28920]	0.131161	6.22203	10.6215	0.00183819	0.0138659
PEPD	19	33386950	33521895	-	4581	peptidase D [Source:HGNC Symbol;Acc:HGNC:8840]	-0.123357	6.3998	10.6214	0.0018383	0.0138659
TMCC2	1	205227946	205285632	+	5822	transmembrane and coiled-coil domain family 2 [Source:HGNC Symbol;Acc:HGNC:24239]	-0.257081	4.10087	10.6176	0.00184155	0.0138769
KLF13	15	31326835	31435665	+	9429	Kruppel like factor 13 [Source:HGNC Symbol;Acc:HGNC:13672]	-0.125747	6.44714	10.6174	0.00184169	0.0138769
DTX3	12	57604622	57609804	+	4087	deltex E3 ubiquitin ligase 3 [Source:HGNC Symbol;Acc:HGNC:24457]	0.18203	5.22357	10.6094	0.00184847	0.0139206
RAB11FIP3	16	425649	523011	+	6287	RAB11 family interacting protein 3 [Source:HGNC Symbol;Acc:HGNC:17224]	0.142712	5.93288	10.5979	0.00185825	0.013987
ELP2	18	36129444	36180557	+	11060	elongator acetyltransferase complex subunit 2 [Source:HGNC Symbol;Acc:HGNC:18248]	-0.10681	7.02588	10.5943	0.00186133	0.0140028
PCED1A	20	2835314	2841190	-	2320	PC-esterase domain containing 1A [Source:HGNC Symbol;Acc:HGNC:16212]	0.349905	3.30211	10.6823	0.00186642	0.0140335
GBGT1	9	133152948	133163933	-	4020	globoside alpha-1,3-N-acetylgalactosaminyltransferase 1 (FORS blood group) [Source:HGNC Symbol;Acc:HGNC:20460]	0.433856	2.486	10.5872	0.00186736	0.0140335
CCDC3	10	12896625	13099652	-	3699	coiled-coil domain containing 3 [Source:HGNC Symbol;Acc:HGNC:23813]	-0.481574	2.27502	10.5848	0.00186943	0.0140417
KIF3A	5	132692628	132737638	-	6860	kinesin family member 3A [Source:HGNC Symbol;Acc:HGNC:6319]	-0.24538	4.2662	10.5803	0.00187336	0.014059
CALCRL	2	187341964	187448460	-	7309	calcitonin receptor like receptor [Source:HGNC Symbol;Acc:HGNC:16709]	0.533921	1.95161	10.5795	0.00187404	0.014059
RRBP1	20	17613678	17682295	-	6980	ribosome binding protein 1 [Source:HGNC Symbol;Acc:HGNC:10448]	-0.0870783	8.20201	10.5788	0.00187466	0.014059
HMMR	5	163460203	163491941	+	3932	hyaluronan mediated motility receptor [Source:HGNC Symbol;Acc:HGNC:5012]	-0.1205	6.48678	10.5637	0.00188763	0.0141489
ADCYAP1R1	7	31052461	31111479	+	6832	ADCYAP receptor type I [Source:HGNC Symbol;Acc:HGNC:242]	-0.212701	4.60749	10.5604	0.0018905	0.014163
NOL11	17	67717931	67744531	+	4615	nucleolar protein 11 [Source:HGNC Symbol;Acc:HGNC:24557]	-0.117328	6.72088	10.5502	0.00189944	0.0142225
IPO9	1	201829149	201884291	+	11904	importin 9 [Source:HGNC Symbol;Acc:HGNC:19425]	0.0934434	7.83778	10.5461	0.00190302	0.014237
TSBP1-AS1	6	32254640	32407763	+	8816	TSBP1 and BTNL2 antisense RNA 1 [Source:HGNC Symbol;Acc:HGNC:39756]	-0.626385	1.5126	10.5457	0.00190336	0.014237
PIK3AP1	10	96593315	96720514	-	5688	phosphoinositide-3-kinase adaptor protein 1 [Source:HGNC Symbol;Acc:HGNC:30034]	0.442084	2.40961	10.5426	0.00190604	0.0142491
ITPR3	6	33620365	33696574	+	9870	inositol 1,4,5-trisphosphate receptor type 3 [Source:HGNC Symbol;Acc:HGNC:6182]	0.148963	6.91461	12.2409	0.00190696	0.0142491
SPRY1	4	123396795	123403760	+	3963	sprouty RTK signaling antagonist 1 [Source:HGNC Symbol;Acc:HGNC:11269]	0.187624	5.02565	10.5375	0.00191054	0.0142685
CDHR1	10	84194537	84219621	+	7729	cadherin related family member 1 [Source:HGNC Symbol;Acc:HGNC:14550]	-0.325897	3.44935	10.5328	0.0019147	0.0142921
ATP6AP1L	5	82279462	82386977	+	7229	ATPase H+ transporting accessory protein 1 like [Source:HGNC Symbol;Acc:HGNC:28091]	0.730643	1.08005	10.5297	0.00191744	0.0142952
CCBE1	18	59430939	59697662	-	6753	collagen and calcium binding EGF domains 1 [Source:HGNC Symbol;Acc:HGNC:29426]	-0.382159	2.91929	10.5291	0.00191791	0.0142952
NAAA	4	75913660	75941013	-	4418	N-acylethanolamine acid amidase [Source:HGNC Symbol;Acc:HGNC:736]	-0.382147	2.90718	10.5286	0.00191842	0.0142952
PSMA5	1	109399042	109426448	-	5734	proteasome subunit alpha 5 [Source:HGNC Symbol;Acc:HGNC:9534]	-0.100973	7.25371	10.5278	0.00191909	0.0142952
FAM49A	2	16549459	16666331	-	5448	family with sequence similarity 49 member A [Source:HGNC Symbol;Acc:HGNC:25373]	-0.32971	3.29599	10.5256	0.00192103	0.0143022
LIN7C	11	27494418	27506769	-	4842	lin-7 homolog C, crumbs cell polarity complex component [Source:HGNC Symbol;Acc:HGNC:17789]	-0.190769	4.96729	10.5208	0.00192529	0.0143265
EFEMP2	11	65866441	65873592	-	5397	EGF containing fibulin extracellular matrix protein 2 [Source:HGNC Symbol;Acc:HGNC:3219]	0.350697	3.07577	10.5163	0.00192925	0.0143485
TAX1BP1	7	27739331	27844564	+	9165	Tax1 binding protein 1 [Source:HGNC Symbol;Acc:HGNC:11575]	-0.113805	6.78436	10.5142	0.00193109	0.0143548
NPIPB5	16	22479121	22536521	+	10005	nuclear pore complex interacting protein family member B5 [Source:HGNC Symbol;Acc:HGNC:37233]	-0.232376	4.4332	10.5118	0.00193329	0.0143581
AC022893.1	8	73052178	73063061	+	3549	novel transcript	-0.337541	3.48905	10.6923	0.00193524	0.0143581
CDIP1	16	4510669	4538828	-	4274	cell death inducing p53 target 1 [Source:HGNC Symbol;Acc:HGNC:13234]	-0.120721	6.61328	10.5092	0.00193554	0.0143581
PORCN	X	48508962	48520814	+	3011	porcupine O-acyltransferase [Source:HGNC Symbol;Acc:HGNC:17652]	-0.259478	3.99876	10.5078	0.00193678	0.0143597
GPX7	1	52602371	52609051	+	1692	glutathione peroxidase 7 [Source:HGNC Symbol;Acc:HGNC:4559]	0.328987	3.25583	10.5057	0.00193871	0.0143597
OGFRL1	6	71288811	71309059	+	9176	opioid growth factor receptor like 1 [Source:HGNC Symbol;Acc:HGNC:21378]	0.241724	4.57642	10.8342	0.00193917	0.0143597
PRODH	22	18912777	18936553	-	8776	proline dehydrogenase 1 [Source:HGNC Symbol;Acc:HGNC:9453]	-0.518603	2.02233	10.5045	0.00193974	0.0143597
FANCD2	3	10026414	10101930	+	8378	FA complementation group D2 [Source:HGNC Symbol;Acc:HGNC:3585]	0.112473	6.82955	10.4975	0.00194601	0.0143983
P3H3	12	6828407	6839847	+	4600	prolyl 3-hydroxylase 3 [Source:HGNC Symbol;Acc:HGNC:19318]	0.154982	5.69561	10.4965	0.00194696	0.0143983
NEU1	CHR_HSCHR6_MHC_APD_CTG1	31924682	31929929	-	4822	neuraminidase 1 [Source:HGNC Symbol;Acc:HGNC:7758]	-0.157886	5.6358	10.4824	0.00195959	0.0144842
NUF2	1	163266576	163355764	+	3362	NDC80 kinetochore complex component NUF2 [Source:HGNC Symbol;Acc:HGNC:14621]	-0.232385	4.39264	10.4784	0.00196322	0.0145036
ZNF195	11	3339261	3379222	-	11711	zinc finger protein 195 [Source:HGNC Symbol;Acc:HGNC:12986]	-0.160409	5.54495	10.466	0.00197441	0.014569
VAV1	19	6772708	6857366	+	4311	vav guanine nucleotide exchange factor 1 [Source:HGNC Symbol;Acc:HGNC:12657]	-0.292286	3.66031	10.4657	0.00197474	0.014569
CALR	19	12938578	12944489	+	2714	calreticulin [Source:HGNC Symbol;Acc:HGNC:1455]	-0.0724122	9.92821	10.4652	0.00197515	0.014569
CDKN1B	12	12715058	12722369	+	2565	cyclin dependent kinase inhibitor 1B [Source:HGNC Symbol;Acc:HGNC:1785]	0.171431	5.38589	10.4642	0.00197613	0.014569
DNM1	9	128191655	128255248	+	10775	dynamin 1 [Source:HGNC Symbol;Acc:HGNC:2972]	0.189266	5.10445	10.4612	0.00197884	0.0145815
TAF3	10	7818505	8016631	+	4875	TATA-box binding protein associated factor 3 [Source:HGNC Symbol;Acc:HGNC:17303]	-0.203702	4.7488	10.4568	0.00198287	0.014595
HCCS	X	11111301	11123086	+	2343	holocytochrome c synthase [Source:HGNC Symbol;Acc:HGNC:4837]	-0.184193	5.07934	10.4561	0.00198343	0.014595
TRIM25	17	56836387	56914080	-	9501	tripartite motif containing 25 [Source:HGNC Symbol;Acc:HGNC:12932]	-0.142182	5.94634	10.4558	0.00198371	0.014595
FGD5-AS1	3	14920347	14948424	-	5131	FGD5 antisense RNA 1 [Source:HGNC Symbol;Acc:HGNC:40410]	0.10715	6.99107	10.4449	0.00199369	0.0146608
EBNA1BP2	1	43164175	43270936	-	3561	EBNA1 binding protein 2 [Source:HGNC Symbol;Acc:HGNC:15531]	-0.117799	6.65644	10.4426	0.00199588	0.0146694
SLC16A3	17	82228397	82261129	+	8995	solute carrier family 16 member 3 [Source:HGNC Symbol;Acc:HGNC:10924]	0.444371	2.64462	10.6477	0.0019989	0.0146841
CNTNAP3	9	39072767	39288315	-	9521	contactin associated protein like 3 [Source:HGNC Symbol;Acc:HGNC:13834]	-0.475964	2.20019	10.4361	0.00200183	0.0146982
GRAMD1A	19	34994784	35026471	+	5942	GRAM domain containing 1A [Source:HGNC Symbol;Acc:HGNC:29305]	-0.100091	7.30787	10.4345	0.00200329	0.0147013
SEMA6C	1	151131685	151146664	-	5809	semaphorin 6C [Source:HGNC Symbol;Acc:HGNC:10740]	0.201758	4.87455	10.4267	0.0020105	0.0147467
MAP7D2	X	20006713	20116907	-	4366	MAP7 domain containing 2 [Source:HGNC Symbol;Acc:HGNC:25899]	0.653062	1.32352	10.4223	0.00201458	0.0147649
NLGN1	3	173396284	174286644	+	10148	neuroligin 1 [Source:HGNC Symbol;Acc:HGNC:14291]	0.227537	4.4388	10.4218	0.00201503	0.0147649
FGFR4	5	177086905	177098144	+	4810	fibroblast growth factor receptor 4 [Source:HGNC Symbol;Acc:HGNC:3691]	-0.106638	7.0086	10.4104	0.00202565	0.0148321
POP5	12	120578764	120581398	-	2173	POP5 homolog, ribonuclease P/MRP subunit [Source:HGNC Symbol;Acc:HGNC:17689]	0.228287	4.37226	10.4098	0.00202626	0.0148321
ZNF267	16	31873807	31917357	+	6284	zinc finger protein 267 [Source:HGNC Symbol;Acc:HGNC:13060]	-0.249117	4.14469	10.4074	0.00202846	0.0148406
PIPOX	17	28950513	29057216	+	3814	pipecolic acid and sarcosine oxidase [Source:HGNC Symbol;Acc:HGNC:17804]	0.160125	5.62387	10.4002	0.00203522	0.0148825
BCYRN1	2	47335315	47335514	+	200	brain cytoplasmic RNA 1 [Source:HGNC Symbol;Acc:HGNC:1022]	0.584298	1.64434	10.3985	0.00203685	0.0148868
ACACB	12	109116595	109268226	+	14505	acetyl-CoA carboxylase beta [Source:HGNC Symbol;Acc:HGNC:85]	-0.235263	4.35926	10.3915	0.00204342	0.0149272
TMEM256	17	7402975	7404097	-	667	transmembrane protein 256 [Source:HGNC Symbol;Acc:HGNC:28618]	0.297061	3.60366	10.3866	0.00204801	0.0149532
FAM120AOS	9	93431441	93453581	-	10144	family with sequence similarity 120A opposite strand [Source:HGNC Symbol;Acc:HGNC:23389]	0.177528	5.16841	10.385	0.00204957	0.0149557
NHSL2	X	71910818	72161750	+	17706	NHS like 2 [Source:HGNC Symbol;Acc:HGNC:33737]	0.185567	5.03176	10.3841	0.00205043	0.0149557
CYHR1	8	144449582	144465677	-	9787	cysteine and histidine rich 1 [Source:HGNC Symbol;Acc:HGNC:17806]	0.149119	5.90493	10.4014	0.00205638	0.0149842
TMEM178A	2	39664982	39717963	+	2472	transmembrane protein 178A [Source:HGNC Symbol;Acc:HGNC:28517]	0.434318	2.40724	10.3777	0.00205643	0.0149842
JUP	17	41754604	41786931	-	4942	junction plakoglobin [Source:HGNC Symbol;Acc:HGNC:6207]	-0.0926055	7.72226	10.3758	0.00205822	0.0149897
UTP3	4	70688532	70690551	+	2020	UTP3, small subunit processome component [Source:HGNC Symbol;Acc:HGNC:24477]	-0.147071	5.82732	10.3718	0.00206209	0.0150102
LRRN1	3	3799437	3847703	+	4264	leucine rich repeat neuronal 1 [Source:HGNC Symbol;Acc:HGNC:20980]	0.0867034	8.257	10.3653	0.00206822	0.0150472
PLXND1	3	129555175	129606818	-	9738	plexin D1 [Source:HGNC Symbol;Acc:HGNC:9107]	0.153917	7.10686	12.688	0.00207148	0.0150633
KLK8	19	50996007	51002711	-	1865	kallikrein related peptidase 8 [Source:HGNC Symbol;Acc:HGNC:6369]	-0.780244	1.02256	10.3543	0.00207877	0.0151087
KCNMA1	10	76869601	77638369	-	35644	potassium calcium-activated channel subfamily M alpha 1 [Source:HGNC Symbol;Acc:HGNC:6284]	-0.428222	2.58783	10.3474	0.00208542	0.0151428
SMC2	9	104094260	104141419	+	6470	structural maintenance of chromosomes 2 [Source:HGNC Symbol;Acc:HGNC:14011]	-0.116756	6.67031	10.3472	0.00208558	0.0151428
FAM189A1	CHR_HSCHR15_4_CTG8	29260596	29720617	-	5545	family with sequence similarity 189 member A1 [Source:HGNC Symbol;Acc:HGNC:29075]	0.277928	3.92648	10.3965	0.00208675	0.0151437
ARSA	22	50622754	50628173	-	4501	arylsulfatase A [Source:HGNC Symbol;Acc:HGNC:713]	0.319827	3.39157	10.3445	0.00208822	0.0151467
GPS1	17	82050691	82057470	+	6155	G protein pathway suppressor 1 [Source:HGNC Symbol;Acc:HGNC:4549]	0.102349	7.20455	10.3356	0.00209677	0.0152011
PPIE	1	39692182	39763914	+	8071	peptidylprolyl isomerase E [Source:HGNC Symbol;Acc:HGNC:9258]	0.190071	4.99118	10.3309	0.00210135	0.0152266
FXN	9	69035259	69100178	+	8163	frataxin [Source:HGNC Symbol;Acc:HGNC:3951]	-0.234272	4.28762	10.3187	0.00211324	0.015305
TASOR2	10	5684838	5763740	+	10960	transcription activation suppressor family member 2 [Source:HGNC Symbol;Acc:HGNC:23484]	0.112917	6.91739	10.3296	0.00211601	0.0153174
SMC1A	X	53374149	53422728	-	10484	structural maintenance of chromosomes 1A [Source:HGNC Symbol;Acc:HGNC:11111]	0.0890794	8.10845	10.307	0.00212471	0.0153648
RAB24	5	177301198	177303744	-	2065	RAB24, member RAS oncogene family [Source:HGNC Symbol;Acc:HGNC:9765]	0.457608	2.26265	10.3045	0.00212716	0.0153748
ZNF254	19	24033405	24129961	+	7602	zinc finger protein 254 [Source:HGNC Symbol;Acc:HGNC:13047]	-0.210544	4.88027	10.4112	0.00213232	0.0154044
FGF12	3	192139395	192767764	-	7355	fibroblast growth factor 12 [Source:HGNC Symbol;Acc:HGNC:3668]	0.281071	3.70818	10.2963	0.00213522	0.0154176
TUBA1B	12	49127782	49131397	-	3574	tubulin alpha 1b [Source:HGNC Symbol;Acc:HGNC:18809]	0.0789689	8.9747	10.2881	0.0021433	0.0154645
TRMT9B	8	12945642	13031503	+	14669	tRNA methyltransferase 9B (putative) [Source:HGNC Symbol;Acc:HGNC:26725]	0.826472	0.749007	10.2875	0.00214388	0.0154645
MRPS35	12	27710822	27756295	+	1930	mitochondrial ribosomal protein S35 [Source:HGNC Symbol;Acc:HGNC:16635]	-0.13645	6.09443	10.2812	0.00215013	0.0155019
CYP20A1	2	203238940	203305611	+	3079	cytochrome P450 family 20 subfamily A member 1 [Source:HGNC Symbol;Acc:HGNC:20576]	-0.295283	3.67408	10.2791	0.00215229	0.0155096
FBXO44	1	11654375	11663327	+	3527	F-box protein 44 [Source:HGNC Symbol;Acc:HGNC:24847]	0.207065	4.74682	10.271	0.00216034	0.0155599
CCDC117	22	28772674	28789301	+	4326	coiled-coil domain containing 117 [Source:HGNC Symbol;Acc:HGNC:26599]	-0.143436	5.96347	10.265	0.00216637	0.0155913
PIK3R5	17	8878911	8965712	-	7506	phosphoinositide-3-kinase regulatory subunit 5 [Source:HGNC Symbol;Acc:HGNC:30035]	-0.324171	3.27995	10.2645	0.00216687	0.0155913
CCL26	7	75769533	75789896	-	706	C-C motif chemokine ligand 26 [Source:HGNC Symbol;Acc:HGNC:10625]	-0.505344	2.03855	10.2513	0.00218013	0.0156721
DLC1	8	13083361	13604610	-	12794	DLC1 Rho GTPase activating protein [Source:HGNC Symbol;Acc:HGNC:2897]	-0.421997	2.56169	10.2503	0.00218112	0.0156721
LINC02575	21	44485577	44490288	+	912	long intergenic non-protein coding RNA 2575 [Source:HGNC Symbol;Acc:HGNC:53747]	-0.290664	3.62647	10.2493	0.00218214	0.0156721
E4F1	16	2223580	2235742	+	6388	E4F transcription factor 1 [Source:HGNC Symbol;Acc:HGNC:3121]	0.183058	5.03525	10.249	0.00218246	0.0156721
HSD11B2	16	67430652	67437553	+	2670	hydroxysteroid 11-beta dehydrogenase 2 [Source:HGNC Symbol;Acc:HGNC:5209]	0.171486	5.26739	10.2467	0.00218475	0.0156806
APELA	4	164877178	164898965	+	2919	apelin receptor early endogenous ligand [Source:HGNC Symbol;Acc:HGNC:48925]	-0.249545	5.75402	13.7081	0.00218814	0.0156972
SNRPF	12	95858928	95903828	+	3043	small nuclear ribonucleoprotein polypeptide F [Source:HGNC Symbol;Acc:HGNC:11162]	-0.106698	6.91669	10.237	0.00219457	0.0157354
NOL9	1	6521347	6554513	-	7271	nucleolar protein 9 [Source:HGNC Symbol;Acc:HGNC:26265]	-0.184004	5.0179	10.2311	0.00220061	0.0157709
MASTL	10	27154824	27186924	+	3631	microtubule associated serine/threonine kinase like [Source:HGNC Symbol;Acc:HGNC:19042]	0.137829	5.96334	10.2185	0.00221348	0.0158552
ANKLE2	12	132725503	132761832	-	17461	ankyrin repeat and LEM domain containing 2 [Source:HGNC Symbol;Acc:HGNC:29101]	0.127785	6.24638	10.2141	0.00221792	0.0158791
EEA1	12	92770637	92929331	-	10150	early endosome antigen 1 [Source:HGNC Symbol;Acc:HGNC:3185]	-0.171111	5.29525	10.2108	0.00222133	0.0158956
SLC25A13	7	96120220	96322147	-	3710	solute carrier family 25 member 13 [Source:HGNC Symbol;Acc:HGNC:10983]	-0.104254	7.16369	10.2048	0.00222755	0.0159308
ZKSCAN8	6	28141883	28159460	+	7580	zinc finger with KRAB and SCAN domains 8 [Source:HGNC Symbol;Acc:HGNC:12983]	0.150392	5.8	10.2039	0.00222847	0.0159308
RPL29	3	51993522	51995942	-	2058	ribosomal protein L29 [Source:HGNC Symbol;Acc:HGNC:10331]	0.0757512	9.31358	10.1935	0.00223917	0.0159993
RHOT2	16	668105	674174	+	5155	ras homolog family member T2 [Source:HGNC Symbol;Acc:HGNC:21169]	0.0993041	7.23328	10.1894	0.00224343	0.0160114
TRAF4	17	28744005	28750956	+	4573	TNF receptor associated factor 4 [Source:HGNC Symbol;Acc:HGNC:12034]	0.0957124	7.47856	10.188	0.00224492	0.0160114
SLC1A2	11	35251205	35420063	-	22800	solute carrier family 1 member 2 [Source:HGNC Symbol;Acc:HGNC:10940]	-0.858631	0.732504	10.1879	0.00224502	0.0160114
ANKZF1	2	219229757	219236669	+	6119	ankyrin repeat and zinc finger domain containing 1 [Source:HGNC Symbol;Acc:HGNC:25527]	0.156495	5.5565	10.1876	0.00224532	0.0160114
DBNDD1	16	90004865	90020128	-	4791	dysbindin domain containing 1 [Source:HGNC Symbol;Acc:HGNC:28455]	0.118078	6.55286	10.1857	0.00224735	0.016018
FN3KRP	17	82716706	82730328	+	2944	fructosamine 3 kinase related protein [Source:HGNC Symbol;Acc:HGNC:25700]	0.197076	4.81703	10.1798	0.00225352	0.0160539
INTS3	CHR_HSCHR1_1_CTG31	153745298	153792039	+	10467	integrator complex subunit 3 [Source:HGNC Symbol;Acc:HGNC:26153]	0.112773	6.68411	10.1699	0.00226387	0.0161197
USP54	10	73497538	73625953	-	9498	ubiquitin specific peptidase 54 [Source:HGNC Symbol;Acc:HGNC:23513]	0.147891	5.79629	10.1548	0.00227977	0.0162219
PTPA	9	129110950	129148946	+	5624	protein phosphatase 2 phosphatase activator [Source:HGNC Symbol;Acc:HGNC:9308]	-0.0883058	8.03711	10.153	0.0022816	0.0162219
GPR143	X	9725346	9786297	-	2369	G protein-coupled receptor 143 [Source:HGNC Symbol;Acc:HGNC:20145]	-0.16021	5.47017	10.153	0.00228161	0.0162219
DIRAS1	19	2714567	2721372	-	3439	DIRAS family GTPase 1 [Source:HGNC Symbol;Acc:HGNC:19127]	0.16783	5.40793	10.1502	0.00228455	0.0162348
RAB5IF	20	36605779	36612557	+	1504	RAB5 interacting factor [Source:HGNC Symbol;Acc:HGNC:15870]	0.186253	5.08643	10.1489	0.00228593	0.0162366
KCNT2	1	196225779	196609225	-	7100	potassium sodium-activated channel subfamily T member 2 [Source:HGNC Symbol;Acc:HGNC:18866]	0.288052	3.6059	10.1385	0.00229705	0.0163075
TLN2	15	62390526	62844631	+	16209	talin 2 [Source:HGNC Symbol;Acc:HGNC:15447]	0.124889	6.36415	10.1339	0.00230193	0.016334
EPCAM	2	47345158	47387601	+	2519	epithelial cell adhesion molecule [Source:HGNC Symbol;Acc:HGNC:11529]	-0.0948888	7.55374	10.1247	0.0023118	0.016396
MBNL1	3	152243828	152465780	+	9989	muscleblind like splicing regulator 1 [Source:HGNC Symbol;Acc:HGNC:6923]	0.274911	3.81299	10.1165	0.00232059	0.0164502
ANP32A	15	68778535	68820897	-	7544	acidic nuclear phosphoprotein 32 family member A [Source:HGNC Symbol;Acc:HGNC:13233]	-0.0881054	8.20144	10.1124	0.00232495	0.0164703
KIF2C	1	44739818	44767767	+	3646	kinesin family member 2C [Source:HGNC Symbol;Acc:HGNC:6393]	0.105938	7.10649	10.1117	0.00232572	0.0164703
LINC01232	13	99486962	99499306	-	6199	long intergenic non-protein coding RNA 1232 [Source:HGNC Symbol;Acc:HGNC:49755]	0.696148	1.12275	10.1063	0.00233153	0.0165033
DKK3	11	11963106	12009769	-	5059	dickkopf WNT signaling pathway inhibitor 3 [Source:HGNC Symbol;Acc:HGNC:2893]	-0.191561	5.07068	10.1289	0.00233589	0.0165261
CSTF1	20	56392371	56406369	+	4800	cleavage stimulation factor subunit 1 [Source:HGNC Symbol;Acc:HGNC:2483]	-0.152032	5.7631	10.0953	0.00234347	0.0165715
ZNF587B	19	57819721	57846238	+	5312	zinc finger protein 587B [Source:HGNC Symbol;Acc:HGNC:37142]	-0.175238	5.1997	10.0938	0.00234512	0.016575
CASC15	6	21664206	22654455	+	27177	cancer susceptibility 15 [Source:HGNC Symbol;Acc:HGNC:28245]	0.35827	3.06836	10.0878	0.00235165	0.016613
SQSTM1	5	179806398	179838078	+	7535	sequestosome 1 [Source:HGNC Symbol;Acc:HGNC:11280]	0.119201	6.57633	10.0718	0.00236917	0.0167286
TMEM99	17	40819106	40836274	+	2362	transmembrane protein 99 [Source:HGNC Symbol;Acc:HGNC:28305]	-0.406826	2.70848	10.0655	0.0023762	0.0167699
HRH3	20	62214960	62220278	-	2692	histamine receptor H3 [Source:HGNC Symbol;Acc:HGNC:5184]	-0.447578	2.29897	10.062	0.00238006	0.0167889
AL050341.2	1	40256427	40257967	-	1541	novel transcript, antisense to ZMPSTE24	-0.424654	2.47558	10.0595	0.00238274	0.0167996
MAPK1IP1L	14	55051647	55070194	+	6974	mitogen-activated protein kinase 1 interacting protein 1 like [Source:HGNC Symbol;Acc:HGNC:19840]	-0.110761	6.9142	10.054	0.00238886	0.0168345
PRDM5	4	120684919	120922870	-	9517	PR/SET domain 5 [Source:HGNC Symbol;Acc:HGNC:9349]	0.179789	5.09233	10.0488	0.00239461	0.0168668
FAM219B	15	74899992	74906883	-	5015	family with sequence similarity 219 member B [Source:HGNC Symbol;Acc:HGNC:24695]	0.233207	4.21871	10.0472	0.00239645	0.0168715
BTN3A2	6	26365159	26378320	+	7042	butyrophilin subfamily 3 member A2 [Source:HGNC Symbol;Acc:HGNC:1139]	0.439281	2.39733	10.0455	0.00239837	0.0168767
PDLIM5	4	94451857	94668227	+	11090	PDZ and LIM domain 5 [Source:HGNC Symbol;Acc:HGNC:17468]	0.121044	6.46994	10.0389	0.00240567	0.0169115
CNNM4	2	96760902	96811874	+	5088	cyclin and CBS domain divalent metal cation transport mediator 4 [Source:HGNC Symbol;Acc:HGNC:105]	-0.209544	4.60444	10.0338	0.00241142	0.0169436
INSYN1	15	73735431	73752747	-	6573	inhibitory synaptic factor 1 [Source:HGNC Symbol;Acc:HGNC:33753]	-0.332767	3.75808	10.772	0.00244349	0.0171606
CAPN6	X	111245099	111270483	-	3532	calpain 6 [Source:HGNC Symbol;Acc:HGNC:1483]	0.211857	4.60485	9.9988	0.00245095	0.0172027
PCDHB15	5	141245395	141249365	+	3971	protocadherin beta 15 [Source:HGNC Symbol;Acc:HGNC:8686]	0.272425	3.81857	9.99797	0.00245189	0.0172027
TRAIP	3	49828601	49856574	-	3261	TRAF interacting protein [Source:HGNC Symbol;Acc:HGNC:30764]	0.222947	4.36232	9.99536	0.00245488	0.0172153
RPL38	17	74203582	74210655	+	3829	ribosomal protein L38 [Source:HGNC Symbol;Acc:HGNC:10349]	-0.105081	8.2097	10.8825	0.00245688	0.017221
HMGB3	X	150980509	150990771	+	3914	high mobility group box 3 [Source:HGNC Symbol;Acc:HGNC:5004]	-0.0861854	8.30936	9.99006	0.00246092	0.0172409
GAA	17	80101556	80119881	+	5236	glucosidase alpha, acid [Source:HGNC Symbol;Acc:HGNC:4065]	0.137793	6.05398	9.98712	0.0024643	0.0172561
NORAD	20	36045618	36051018	-	5401	non-coding RNA activated by DNA damage [Source:HGNC Symbol;Acc:HGNC:44311]	-0.0856922	8.10379	9.97624	0.00247679	0.0173307
UGT8	4	114598770	114678225	+	4385	UDP glycosyltransferase 8 [Source:HGNC Symbol;Acc:HGNC:12555]	0.164401	5.58342	10.0337	0.00247739	0.0173307
EGLN3	14	33924231	34462774	-	7359	egl-9 family hypoxia inducible factor 3 [Source:HGNC Symbol;Acc:HGNC:14661]	-0.217165	4.5669	9.9747	0.00247858	0.0173307
RIC8A	11	207511	215113	+	6685	RIC8 guanine nucleotide exchange factor A [Source:HGNC Symbol;Acc:HGNC:29550]	0.1138	6.58049	9.97025	0.00248372	0.0173582
TECPR1	7	98214624	98252251	-	9066	tectonin beta-propeller repeat containing 1 [Source:HGNC Symbol;Acc:HGNC:22214]	0.223263	4.36796	9.95854	0.00249728	0.0174445
KCTD20	6	36442767	36491143	+	6239	potassium channel tetramerization domain containing 20 [Source:HGNC Symbol;Acc:HGNC:21052]	0.127278	6.17146	9.95393	0.00250264	0.0174735
CUL4B	X	120524609	120575794	-	7031	cullin 4B [Source:HGNC Symbol;Acc:HGNC:2555]	-0.12702	6.17398	9.94752	0.00251013	0.0175173
GRB10	7	50590063	50793462	-	9795	growth factor receptor bound protein 10 [Source:HGNC Symbol;Acc:HGNC:4564]	0.117679	6.86806	10.1287	0.00252119	0.0175859
S1PR2	19	10221433	10231331	-	3643	sphingosine-1-phosphate receptor 2 [Source:HGNC Symbol;Acc:HGNC:3169]	-0.320006	3.37098	9.93686	0.0025226	0.0175872
OGA	10	101784443	101818465	-	7247	O-GlcNAcase [Source:HGNC Symbol;Acc:HGNC:7056]	0.0899494	7.81771	9.9289	0.00253197	0.017644
RIOX2	3	97941818	97972457	-	6880	ribosomal oxygenase 2 [Source:HGNC Symbol;Acc:HGNC:19441]	0.252316	3.9984	9.92708	0.00253413	0.0176505
RHOBTB2	8	22987417	23020199	+	6580	Rho related BTB domain containing 2 [Source:HGNC Symbol;Acc:HGNC:18756]	0.272643	3.7765	9.92297	0.00253899	0.0176757
DERA	12	15911302	16037381	+	2813	deoxyribose-phosphate aldolase [Source:HGNC Symbol;Acc:HGNC:24269]	0.264557	3.93072	9.9196	0.00254296	0.0176948
ECI1	16	2239402	2252300	-	3204	enoyl-CoA delta isomerase 1 [Source:HGNC Symbol;Acc:HGNC:2703]	0.139619	5.98206	9.90968	0.00255475	0.0177682
KCNH6	17	63523334	63548977	+	4211	potassium voltage-gated channel subfamily H member 6 [Source:HGNC Symbol;Acc:HGNC:18862]	-0.804797	0.816223	9.89943	0.00256697	0.0178446
PLCB4	20	9068763	9481242	+	6900	phospholipase C beta 4 [Source:HGNC Symbol;Acc:HGNC:9059]	-0.239263	4.22145	9.8855	0.00258369	0.0179433
TONSL	8	144428775	144444440	-	7107	tonsoku like, DNA repair protein [Source:HGNC Symbol;Acc:HGNC:7801]	0.10832	6.74888	9.884	0.0025855	0.0179433
DMWD	19	45782947	45792845	-	5701	DM1 locus, WD repeat containing [Source:HGNC Symbol;Acc:HGNC:2936]	0.199169	4.76291	9.8827	0.00258706	0.0179433
BCL9L	11	118893875	118925608	-	10470	BCL9 like [Source:HGNC Symbol;Acc:HGNC:23688]	-0.10069	7.15646	9.88263	0.00258715	0.0179433
BANF1	11	66002228	66004149	+	1496	barrier to autointegration factor 1 [Source:HGNC Symbol;Acc:HGNC:17397]	0.0977225	7.35913	9.88242	0.00258741	0.0179433
MAP3K8	10	30434021	30461833	+	3517	mitogen-activated protein kinase kinase kinase 8 [Source:HGNC Symbol;Acc:HGNC:6860]	-0.500328	1.96691	9.87726	0.00259364	0.0179778
ABCC5	3	183919934	184017939	-	11365	ATP binding cassette subfamily C member 5 [Source:HGNC Symbol;Acc:HGNC:56]	0.116361	6.51241	9.87592	0.00259526	0.0179803
ZNF703	8	37695782	37700019	+	3316	zinc finger protein 703 [Source:HGNC Symbol;Acc:HGNC:25883]	-0.697078	1.33803	9.94351	0.00260408	0.0180328
CALN1	7	71779491	72447151	-	9997	calneuron 1 [Source:HGNC Symbol;Acc:HGNC:13248]	0.209822	4.56107	9.86411	0.00260959	0.0180591
MSRB3	12	65278643	65491430	+	7405	methionine sulfoxide reductase B3 [Source:HGNC Symbol;Acc:HGNC:27375]	0.68012	1.29721	9.87372	0.00261159	0.0180591
PEBP1	12	118136124	118145584	+	1514	phosphatidylethanolamine binding protein 1 [Source:HGNC Symbol;Acc:HGNC:8630]	-0.0765096	9.064	9.86242	0.00261165	0.0180591
HOMER3	19	18929201	18941261	-	3422	homer scaffold protein 3 [Source:HGNC Symbol;Acc:HGNC:17514]	0.169009	5.30219	9.86098	0.0026134	0.0180625
TENT5C	1	117606048	117628389	+	5654	terminal nucleotidyltransferase 5C [Source:HGNC Symbol;Acc:HGNC:24712]	-0.831034	0.692769	9.8544	0.00262143	0.0181093
ZSWIM3	20	45857614	45879122	+	2776	zinc finger SWIM-type containing 3 [Source:HGNC Symbol;Acc:HGNC:16157]	-0.380784	2.77476	9.84987	0.00262697	0.0181389
AL591030.1	6	76561328	76562590	+	627	novel transcript	-0.206262	4.82152	9.89845	0.00263674	0.0181976
CABLES1	18	23134564	23260467	+	6654	Cdk5 and Abl enzyme substrate 1 [Source:HGNC Symbol;Acc:HGNC:25097]	-0.205107	4.85713	9.91055	0.00264386	0.0182379
AFF2	X	148500619	149000663	+	14006	AF4/FMR2 family member 2 [Source:HGNC Symbol;Acc:HGNC:3776]	0.26867	3.90189	9.83362	0.00264696	0.0182506
ZNF880	19	52369917	52385795	+	3719	zinc finger protein 880 [Source:HGNC Symbol;Acc:HGNC:37249]	-0.358858	2.98622	9.82205	0.0026613	0.0183406
C14orf132	14	96039324	96093889	+	7775	chromosome 14 open reading frame 132 [Source:HGNC Symbol;Acc:HGNC:20346]	-0.156711	5.53521	9.8143	0.00267095	0.0183983
MICB	CHR_HSCHR6_MHC_QBL_CTG1	31488393	31501409	+	2798	MHC class I polypeptide-related sequence B [Source:HGNC Symbol;Acc:HGNC:7091]	-0.280683	3.64082	9.8113	0.00267469	0.0184152
SETDB1	1	150926263	150964744	+	7093	SET domain bifurcated histone lysine methyltransferase 1 [Source:HGNC Symbol;Acc:HGNC:10761]	0.15437	5.57837	9.80641	0.0026808	0.018442
OS9	12	57693955	57721557	+	5169	OS9, endoplasmic reticulum lectin [Source:HGNC Symbol;Acc:HGNC:16994]	0.11145	6.63216	9.80613	0.00268115	0.018442
AC080038.1	17	62627670	62693597	+	6591	mannose receptor C type 2 [Source:NCBI gene;Acc:9902]	0.182431	5.10694	9.80245	0.00268576	0.0184502
AFDN	6	167826922	167972023	+	13720	afadin, adherens junction formation factor [Source:HGNC Symbol;Acc:HGNC:7137]	0.083351	8.24316	9.80217	0.00268611	0.0184502
ACTG1	17	81509971	81523847	-	2993	actin gamma 1 [Source:HGNC Symbol;Acc:HGNC:144]	0.0651059	11.7966	9.80211	0.00268618	0.0184502
WASF2	1	27404230	27490167	-	5681	WAS protein family member 2 [Source:HGNC Symbol;Acc:HGNC:12733]	0.0910918	7.70616	9.799	0.00269009	0.0184682
SAT1	X	23783173	23786226	+	2498	spermidine/spermine N1-acetyltransferase 1 [Source:HGNC Symbol;Acc:HGNC:10540]	-0.187809	4.87761	9.79608	0.00269376	0.0184845
STX3	11	59713456	59805882	+	7308	syntaxin 3 [Source:HGNC Symbol;Acc:HGNC:11438]	-0.118897	6.59256	9.80718	0.00269776	0.0184956
ZFPM1	16	88453280	88537031	+	6162	zinc finger protein, FOG family member 1 [Source:HGNC Symbol;Acc:HGNC:19762]	0.315258	3.33697	9.79276	0.00269794	0.0184956
COPE	19	18899514	18919387	-	2875	coatomer protein complex subunit epsilon [Source:HGNC Symbol;Acc:HGNC:2234]	0.11124	6.63856	9.78973	0.00270177	0.0185129
RNF138	18	32091874	32131561	+	3776	ring finger protein 138 [Source:HGNC Symbol;Acc:HGNC:17765]	-0.113479	6.60883	9.78563	0.00270694	0.0185365
MGAT1	5	180784782	180815652	-	11576	mannosyl (alpha-1,3-)-glycoprotein beta-1,2-N-acetylglucosaminyltransferase [Source:HGNC Symbol;Acc:HGNC:7044]	0.103982	6.9509	9.78497	0.00270778	0.0185365
SUGP2	19	18990888	19034023	-	8468	SURP and G-patch domain containing 2 [Source:HGNC Symbol;Acc:HGNC:18641]	0.0946882	7.38887	9.78386	0.00270917	0.0185372
C7orf50	7	996986	1138260	-	4961	chromosome 7 open reading frame 50 [Source:HGNC Symbol;Acc:HGNC:22421]	0.132999	6.01263	9.77662	0.00271835	0.0185912
NPM3	10	101781325	101783413	-	928	nucleophosmin/nucleoplasmin 3 [Source:HGNC Symbol;Acc:HGNC:7931]	-0.112187	6.60057	9.77542	0.00271988	0.0185927
TMEM147	19	35545600	35547526	+	1927	transmembrane protein 147 [Source:HGNC Symbol;Acc:HGNC:30414]	-0.120905	6.36502	9.77418	0.00272146	0.0185947
BCR	22	23179704	23318037	+	12389	BCR, RhoGEF and GTPase activating protein [Source:HGNC Symbol;Acc:HGNC:1014]	-0.0914894	7.65285	9.77218	0.00272401	0.0186033
TPGS1	19	507497	519654	+	3642	tubulin polyglutamylase complex subunit 1 [Source:HGNC Symbol;Acc:HGNC:25058]	0.440269	2.46493	9.80921	0.00273487	0.0186683
BPTF	17	67825503	67984378	+	15119	bromodomain PHD finger transcription factor [Source:HGNC Symbol;Acc:HGNC:3581]	-0.0813062	8.5121	9.76234	0.00273656	0.0186683
SLC35C2	20	46345980	46364458	-	7708	solute carrier family 35 member C2 [Source:HGNC Symbol;Acc:HGNC:17117]	-0.151788	5.6992	9.76166	0.00273743	0.0186683
ZRSR2	X	15790472	15823260	+	2077	zinc finger CCCH-type, RNA binding motif and serine/arginine rich 2 [Source:HGNC Symbol;Acc:HGNC:23019]	-0.315277	3.31288	9.75789	0.00274225	0.0186923
ARHGEF5	7	144355288	144380632	+	5818	Rho guanine nucleotide exchange factor 5 [Source:HGNC Symbol;Acc:HGNC:13209]	-0.243515	4.09291	9.74868	0.00275409	0.0187586
DLG5	10	77790791	77926755	-	10500	discs large MAGUK scaffold protein 5 [Source:HGNC Symbol;Acc:HGNC:2904]	0.106308	7.04872	9.74899	0.00275459	0.0187586
EZR	6	158765741	158819368	-	3298	ezrin [Source:HGNC Symbol;Acc:HGNC:12691]	-0.0814982	8.80772	9.74738	0.00275666	0.0187638
UBE3C	7	157138916	157269370	+	9215	ubiquitin protein ligase E3C [Source:HGNC Symbol;Acc:HGNC:16803]	0.102244	7.01932	9.74427	0.00275977	0.0187761
C12orf45	12	104986316	105074197	+	25882	chromosome 12 open reading frame 45 [Source:HGNC Symbol;Acc:HGNC:28628]	-0.188994	4.86068	9.73931	0.00276618	0.0188108
REEP2	5	138439057	138446969	+	3244	receptor accessory protein 2 [Source:HGNC Symbol;Acc:HGNC:17975]	-0.160777	5.49243	9.73598	0.00277049	0.0188295
SLC25A3	12	98593591	98606379	+	8896	solute carrier family 25 member 3 [Source:HGNC Symbol;Acc:HGNC:10989]	-0.0739914	9.28667	9.73516	0.00277155	0.0188295
SETBP1	18	44680173	45068510	+	14025	SET binding protein 1 [Source:HGNC Symbol;Acc:HGNC:15573]	-0.376374	2.89162	9.72999	0.00277826	0.0188499
KRT7	12	52232520	52252186	+	3999	keratin 7 [Source:HGNC Symbol;Acc:HGNC:6445]	-0.390575	2.63903	9.72999	0.00277826	0.0188499
CPSF4	7	99438922	99457373	+	4252	cleavage and polyadenylation specific factor 4 [Source:HGNC Symbol;Acc:HGNC:2327]	0.126776	6.13383	9.72889	0.00277969	0.0188499
FAM160A1	4	151409176	151670503	+	11843	family with sequence similarity 160 member A1 [Source:HGNC Symbol;Acc:HGNC:34237]	-0.123587	6.36051	9.7288	0.00277981	0.0188499
THSD4	15	71096952	71783383	+	15837	thrombospondin type 1 domain containing 4 [Source:HGNC Symbol;Acc:HGNC:25835]	0.331244	3.12919	9.72621	0.00278318	0.0188607
PUM3	9	2720469	2844095	-	2573	pumilio RNA binding family member 3 [Source:HGNC Symbol;Acc:HGNC:29676]	-0.141401	5.92521	9.72556	0.00278402	0.0188607
RPS8	1	44775251	44778779	+	2781	ribosomal protein S8 [Source:HGNC Symbol;Acc:HGNC:10441]	0.0691913	10.0378	9.71962	0.00279176	0.0189043
SOX2	3	181711925	181714436	+	2512	SRY-box 2 [Source:HGNC Symbol;Acc:HGNC:11195]	-0.0894475	8.46567	9.90649	0.00279478	0.0189158
TNFRSF8	1	12063303	12144207	+	3812	TNF receptor superfamily member 8 [Source:HGNC Symbol;Acc:HGNC:11923]	-0.161007	5.38305	9.71151	0.00280238	0.0189556
RAB1A	2	65070696	65130331	-	3313	RAB1A, member RAS oncogene family [Source:HGNC Symbol;Acc:HGNC:9758]	-0.103123	7.06577	9.7108	0.0028033	0.0189556
PMPCA	9	136410641	136423761	+	6519	peptidase, mitochondrial processing alpha subunit [Source:HGNC Symbol;Acc:HGNC:18667]	0.107494	6.95607	9.70619	0.00280937	0.0189877
SMAD1	4	145481194	145559176	+	7094	SMAD family member 1 [Source:HGNC Symbol;Acc:HGNC:6767]	0.201632	4.63763	9.69198	0.0028281	0.0191053
SH3BGRL	X	81202102	81298547	+	2145	SH3 domain binding glutamate rich protein like [Source:HGNC Symbol;Acc:HGNC:10823]	0.136866	5.88026	9.68898	0.00283208	0.0191232
NECAB1	8	90791741	90959393	+	6202	N-terminal EF-hand calcium binding protein 1 [Source:HGNC Symbol;Acc:HGNC:20983]	-0.297148	3.58125	9.68739	0.00283418	0.0191284
RBM17	10	6089034	6117457	+	6372	RNA binding motif protein 17 [Source:HGNC Symbol;Acc:HGNC:16944]	-0.106489	6.88348	9.68571	0.00283641	0.0191344
MYADM	19	53864763	53876435	+	4298	myeloid associated differentiation marker [Source:HGNC Symbol;Acc:HGNC:7544]	-0.123685	6.27697	9.67681	0.00284826	0.0192054
LIMS1	2	108534355	108687246	+	7771	LIM zinc finger domain containing 1 [Source:HGNC Symbol;Acc:HGNC:6616]	0.150824	5.59733	9.66072	0.00286981	0.0193416
CASK	X	41514934	41923645	-	19939	calcium/calmodulin dependent serine protein kinase [Source:HGNC Symbol;Acc:HGNC:1497]	0.130026	6.07901	9.65943	0.00287154	0.0193442
PDE8A	15	84980440	85139145	+	8004	phosphodiesterase 8A [Source:HGNC Symbol;Acc:HGNC:8793]	0.339337	3.03038	9.64926	0.00288524	0.0194274
PBXIP1	1	154944076	154956123	-	3851	PBX homeobox interacting protein 1 [Source:HGNC Symbol;Acc:HGNC:21199]	0.177724	5.34084	9.76645	0.00289463	0.0194815
EPHB6	CHR_HSCHR7_2_CTG6	142916237	142932255	+	5325	EPH receptor B6 [Source:HGNC Symbol;Acc:HGNC:3396]	-0.193392	5.01587	9.707	0.00290405	0.0195357
UCK1	9	131523801	131531264	-	2684	uridine-cytidine kinase 1 [Source:HGNC Symbol;Acc:HGNC:14859]	0.16308	5.33243	9.62977	0.00291171	0.0195781
SAMD14	17	50110040	50129882	-	7016	sterile alpha motif domain containing 14 [Source:HGNC Symbol;Acc:HGNC:27312]	0.351817	2.90014	9.61666	0.00292967	0.0196804
ACSL1	4	184755595	184826818	-	6284	acyl-CoA synthetase long chain family member 1 [Source:HGNC Symbol;Acc:HGNC:3569]	-0.252503	3.97419	9.61506	0.00293186	0.0196859
XYLT2	17	50346092	50363138	+	5472	xylosyltransferase 2 [Source:HGNC Symbol;Acc:HGNC:15517]	-0.130324	6.03554	9.61325	0.00293435	0.0196934
HTR3A	11	113974881	113990313	+	2772	5-hydroxytryptamine receptor 3A [Source:HGNC Symbol;Acc:HGNC:5297]	-0.304551	3.39331	9.60015	0.00295242	0.0198055
TSPAN18	11	44726465	44932421	+	5871	tetraspanin 18 [Source:HGNC Symbol;Acc:HGNC:20660]	-0.18579	4.98152	9.59421	0.00296067	0.0198467
PRR12	19	49591182	49626439	+	7554	proline rich 12 [Source:HGNC Symbol;Acc:HGNC:29217]	-0.0966106	7.23455	9.59373	0.00296134	0.0198467
VANGL2	1	160400564	160428670	+	5354	VANGL planar cell polarity protein 2 [Source:HGNC Symbol;Acc:HGNC:15511]	-0.102868	6.91142	9.5898	0.0029668	0.0198653
PLA2G6	22	38111495	38205690	-	6758	phospholipase A2 group VI [Source:HGNC Symbol;Acc:HGNC:9039]	0.439932	2.31339	9.58975	0.00296686	0.0198653
IRF2	4	184387729	184474550	-	3070	interferon regulatory factor 2 [Source:HGNC Symbol;Acc:HGNC:6117]	0.266504	3.77153	9.58625	0.00297175	0.0198887
JMJD1C	10	63167221	63521850	-	11162	jumonji domain containing 1C [Source:HGNC Symbol;Acc:HGNC:12313]	0.0863226	7.97634	9.57208	0.00299156	0.020012
ZNF559	19	9323772	9351162	+	6783	zinc finger protein 559 [Source:HGNC Symbol;Acc:HGNC:28197]	-0.316546	3.92904	10.4504	0.00300192	0.0200719
[truncated: 664 more rows]
