# Supplementary material for: Chromosome silencing in vitro reveals trisomy 21 causes cell-autonomous deficits in angiogenesis and early dysregulation in Notch signaling
Source: Cell Rep. Author manuscript; Available in PMC 2022 Sep 23. (PMC9505374; doi:10.1016/j.celrep.2022.111174)
Supplement: Table S3 [file NIHMS1829260-supplement-Table_S3.xlsx]

## Sheet: Sheet1
geneid	chr	start	end	strand	length	description	logFC	logCPM	F	PValue	FDR
XIST	X	73820651	73852723	-	25264	X inactive specific transcript [Source:HGNC Symbol;Acc:HGNC:12810]	9.60261	9.92395	5362.73	1.61478e-12	2.28475e-08
NID2	14	52004803	52069228	-	6392	nidogen 2 [Source:HGNC Symbol;Acc:HGNC:13389]	-1.29719	8.968	255.727	2.55218e-07	0.00180554
LINC02381	12	54126098	54147485	+	4253	long intergenic non-protein coding RNA 2381 [Source:HGNC Symbol;Acc:HGNC:53304]	1.8004	3.1786	216.117	4.87949e-07	0.00230133
CRHBP	5	76953045	76981158	+	2468	corticotropin releasing hormone binding protein [Source:HGNC Symbol;Acc:HGNC:2356]	-2.99306	5.22836	214.045	1.54259e-06	0.00545654
UNC5C	4	95162504	95549206	-	10685	unc-5 netrin receptor C [Source:HGNC Symbol;Acc:HGNC:12569]	1.90636	5.69772	148.363	3.08879e-06	0.00807005
CADM4	19	43622368	43639850	-	2257	cell adhesion molecule 4 [Source:HGNC Symbol;Acc:HGNC:30825]	1.13371	5.22294	129.522	3.42217e-06	0.00807005
CACNG8	19	53963040	53990215	+	8747	calcium voltage-gated channel auxiliary subunit gamma 8 [Source:HGNC Symbol;Acc:HGNC:13628]	-1.17414	4.26114	114.527	5.42798e-06	0.0109715
USP16	21	29024629	29054488	+	5694	ubiquitin specific peptidase 16 [Source:HGNC Symbol;Acc:HGNC:12614]	-0.835512	5.48051	106.314	7.16339e-06	0.0126694
ETS2	21	38805307	38824955	+	4497	ETS proto-oncogene 2, transcription factor [Source:HGNC Symbol;Acc:HGNC:3489]	-0.892996	4.9383	97.7841	9.76933e-06	0.0137767
AK5	1	77282019	77559966	+	6948	adenylate kinase 5 [Source:HGNC Symbol;Acc:HGNC:365]	-1.20457	2.96004	93.2691	1.16331e-05	0.0137767
BTG3	CHR_HSCHR21_6_CTG1_1	17604145	17612947	-	2306	BTG anti-proliferation factor 3 [Source:HGNC Symbol;Acc:HGNC:1132]	-0.984678	5.38375	91.9756	1.22476e-05	0.0137767
HOXA13	7	27193503	27200106	-	5086	homeobox A13 [Source:HGNC Symbol;Acc:HGNC:5102]	-2.7722	1.95025	91.7066	1.23805e-05	0.0137767
COL6A1	21	45981737	46005050	+	5343	collagen type VI alpha 1 chain [Source:HGNC Symbol;Acc:HGNC:2211]	-0.868296	9.71804	88.8519	1.3908e-05	0.0137767
TBX20	7	35202430	35254147	-	1875	T-box 20 [Source:HGNC Symbol;Acc:HGNC:11598]	-2.04082	1.32656	87.8006	1.45295e-05	0.0137767
CYP2S1	19	41193210	41207539	+	2713	cytochrome P450 family 2 subfamily S member 1 [Source:HGNC Symbol;Acc:HGNC:15654]	-1.08911	3.29375	87.6764	1.46053e-05	0.0137767
COL7A1	3	48564073	48595267	-	11071	collagen type VII alpha 1 chain [Source:HGNC Symbol;Acc:HGNC:2214]	0.91539	6.44836	85.7567	1.58408e-05	0.0140083
CFAP298	21	32592079	32612603	-	5403	cilia and flagella associated protein 298 [Source:HGNC Symbol;Acc:HGNC:1301]	-0.911062	3.9037	83.1608	1.77275e-05	0.0140977
LINC02593	1	916865	921016	-	4152	long intergenic non-protein coding RNA 2593 [Source:HGNC Symbol;Acc:HGNC:53933]	1.77966	2.80806	81.9143	1.87333e-05	0.0140977
RNASE1	14	20801228	20802855	-	1083	ribonuclease A family member 1, pancreatic [Source:HGNC Symbol;Acc:HGNC:10044]	-1.47622	3.1478	81.679	1.89312e-05	0.0140977
TGM2	20	38127385	38166578	-	7948	transglutaminase 2 [Source:HGNC Symbol;Acc:HGNC:11778]	-0.965558	8.39179	78.9689	2.14098e-05	0.0151464
CDH13	16	82626965	83800640	+	11025	cadherin 13 [Source:HGNC Symbol;Acc:HGNC:1753]	-0.84366	6.31602	71.4643	3.07517e-05	0.0176181
SUCNR1	3	151873643	151884619	+	4181	succinate receptor 1 [Source:HGNC Symbol;Acc:HGNC:4542]	3.35744	0.171343	70.5039	3.22903e-05	0.0176181
KRT19	17	41523617	41528308	-	2336	keratin 19 [Source:HGNC Symbol;Acc:HGNC:6436]	-0.714546	8.21207	69.3581	3.42541e-05	0.0176181
APP	21	25880550	26171128	-	6316	amyloid beta precursor protein [Source:HGNC Symbol;Acc:HGNC:620]	-0.667404	11.0821	69.0205	3.48611e-05	0.0176181
BACE2	21	41167801	41282530	+	9631	beta-secretase 2 [Source:HGNC Symbol;Acc:HGNC:934]	-1.76123	5.03558	81.5236	3.55048e-05	0.0176181
PKNOX2	11	125164687	125433389	+	6538	PBX/knotted 1 homeobox 2 [Source:HGNC Symbol;Acc:HGNC:16714]	0.9897	3.64406	68.656	3.55317e-05	0.0176181
KIAA1522	1	32741830	32774970	+	6020	KIAA1522 [Source:HGNC Symbol;Acc:HGNC:29301]	0.867434	5.31057	68.3817	3.6047e-05	0.0176181
HOXA5	7	27141052	27143681	-	1720	homeobox A5 [Source:HGNC Symbol;Acc:HGNC:5106]	0.86514	3.75165	68.3575	3.6093e-05	0.0176181
TOX2	20	43914852	44069616	+	3235	TOX high mobility group box family member 2 [Source:HGNC Symbol;Acc:HGNC:16095]	-1.01155	4.52239	68.3484	3.61102e-05	0.0176181
COL15A1	9	98943179	99070792	+	6653	collagen type XV alpha 1 chain [Source:HGNC Symbol;Acc:HGNC:2192]	-1.68586	2.16093	67.0693	3.86461e-05	0.0180446
TMEM59L	19	18607430	18621039	+	2626	transmembrane protein 59 like [Source:NCBI gene;Acc:25789]	1.21675	2.78918	66.6456	3.95351e-05	0.0180446
TTC3	21	37073226	37203112	+	15883	tetratricopeptide repeat domain 3 [Source:HGNC Symbol;Acc:HGNC:12393]	-0.714982	8.86224	64.3102	4.49223e-05	0.0184382
HMGN1	21	39342315	39349647	-	5042	high mobility group nucleosome binding domain 1 [Source:HGNC Symbol;Acc:HGNC:4984]	-0.69782	7.7626	63.2082	4.77833e-05	0.0184382
FAM207A	21	44940012	44976989	+	1400	family with sequence similarity 207 member A [Source:HGNC Symbol;Acc:HGNC:15811]	-0.864011	4.91123	63.1815	4.78554e-05	0.0184382
COL18A1	21	45405137	45513720	+	8492	collagen type XVIII alpha 1 chain [Source:HGNC Symbol;Acc:HGNC:2195]	-0.796035	10.7658	62.6027	4.94526e-05	0.0184382
IFNGR2	21	33402896	33479348	+	2960	interferon gamma receptor 2 [Source:HGNC Symbol;Acc:HGNC:5440]	-0.692919	5.90559	62.086	5.09349e-05	0.0184382
MLPH	2	237485428	237555322	+	7435	melanophilin [Source:HGNC Symbol;Acc:HGNC:29643]	-1.04488	4.50353	61.6188	5.23237e-05	0.0184382
CPE	4	165361194	165498547	+	3119	carboxypeptidase E [Source:HGNC Symbol;Acc:HGNC:2303]	0.70679	6.34668	61.2532	5.34436e-05	0.0184382
VPS26C	21	37223420	37267919	-	9301	VPS26 endosomal protein sorting factor C [Source:HGNC Symbol;Acc:HGNC:3044]	-0.61939	5.59804	61.1339	5.38154e-05	0.0184382
HOXA11	7	27181510	27185223	-	2307	homeobox A11 [Source:HGNC Symbol;Acc:HGNC:5101]	-0.883718	4.35447	61.076	5.39973e-05	0.0184382
HLCS	21	36750888	36990236	-	7889	holocarboxylase synthetase [Source:HGNC Symbol;Acc:HGNC:4976]	-0.761353	5.30214	60.942	5.44205e-05	0.0184382
CSTB	21	43772511	43776445	-	3935	cystatin B [Source:HGNC Symbol;Acc:HGNC:2482]	-0.82982	6.67263	60.4374	5.60529e-05	0.0184382
SLIT3	5	168661733	169301129	-	14260	slit guidance ligand 3 [Source:HGNC Symbol;Acc:HGNC:11087]	0.938133	6.71781	60.0964	5.71907e-05	0.0184382
CAPN6	X	111245099	111270483	-	3532	calpain 6 [Source:HGNC Symbol;Acc:HGNC:1483]	1.8794	1.00594	59.4938	5.9273e-05	0.0184382
CCT8	21	29055805	29073797	-	3341	chaperonin containing TCP1 subunit 8 [Source:HGNC Symbol;Acc:HGNC:1623]	-0.66806	7.6195	58.5962	6.25541e-05	0.0184382
ACE	17	63477061	63498380	+	8365	angiotensin I converting enzyme [Source:HGNC Symbol;Acc:HGNC:2707]	-1.29096	2.97703	58.4396	6.31498e-05	0.0184382
COL6A2	21	46098097	46132849	+	5350	collagen type VI alpha 2 chain [Source:HGNC Symbol;Acc:HGNC:2212]	-0.951268	10.1327	58.4106	6.32608e-05	0.0184382
SULF2	20	47656348	47786616	-	6657	sulfatase 2 [Source:HGNC Symbol;Acc:HGNC:20392]	-0.642249	8.45257	58.3072	6.36588e-05	0.0184382
SUMO3	21	44805617	44818779	-	2732	small ubiquitin-like modifier 3 [Source:HGNC Symbol;Acc:HGNC:11124]	-0.563645	6.71217	57.8852	6.53162e-05	0.0184382
PSMG1	21	39174769	39183851	-	2515	proteasome assembly chaperone 1 [Source:HGNC Symbol;Acc:HGNC:3043]	-0.744484	4.32225	57.2939	6.77302e-05	0.0184382
IFNAR1	21	33324429	33359864	+	6879	interferon alpha and beta receptor subunit 1 [Source:HGNC Symbol;Acc:HGNC:5432]	-0.722972	6.05327	57.2639	6.78553e-05	0.0184382
CYYR1	21	26466209	26573255	-	3240	cysteine and tyrosine rich 1 [Source:HGNC Symbol;Acc:HGNC:16274]	-1.09617	3.33989	57.1383	6.83837e-05	0.0184382
SEMA3F	3	50155045	50189075	+	4826	semaphorin 3F [Source:HGNC Symbol;Acc:HGNC:10728]	0.904532	4.4711	56.7272	7.01492e-05	0.0184382
TNFRSF21	6	47231532	47309905	-	3595	TNF receptor superfamily member 21 [Source:HGNC Symbol;Acc:HGNC:13469]	0.712185	7.81611	56.4663	7.12994e-05	0.0184382
NTF3	12	5432108	5521536	+	2923	neurotrophin 3 [Source:HGNC Symbol;Acc:HGNC:8023]	-2.57028	0.26251	56.3827	7.1673e-05	0.0184382
CD34	1	207880972	207911402	-	9219	CD34 molecule [Source:HGNC Symbol;Acc:HGNC:1662]	-1.27743	2.77375	55.8493	7.41153e-05	0.018726
PDE1C	7	31751179	32299329	-	13821	phosphodiesterase 1C [Source:HGNC Symbol;Acc:HGNC:8776]	1.61168	2.00183	54.8818	7.88164e-05	0.0193013
SOD1	21	31659622	31668931	+	2019	superoxide dismutase 1 [Source:HGNC Symbol;Acc:HGNC:11179]	-0.837215	7.43887	54.8217	7.91205e-05	0.0193013
FMOD	1	203340628	203351758	-	3034	fibromodulin [Source:HGNC Symbol;Acc:HGNC:3774]	-2.39035	0.49223	54.3724	8.14421e-05	0.0195309
PAK3	X	110944285	111227361	+	10446	p21 (RAC1) activated kinase 3 [Source:HGNC Symbol;Acc:HGNC:8592]	1.24944	3.37581	54.0932	8.29277e-05	0.0195557
SYNJ1	21	32628759	32728048	-	8070	synaptojanin 1 [Source:HGNC Symbol;Acc:HGNC:11503]	-0.853486	4.3296	53.5466	8.59358e-05	0.0199329
SBK1	16	28292525	28323849	+	4986	SH3 domain binding kinase 1 [Source:HGNC Symbol;Acc:HGNC:17699]	1.16881	3.08201	53.104	8.8472e-05	0.0199661
TRIB2	2	12716889	12742734	+	4588	tribbles pseudokinase 2 [Source:HGNC Symbol;Acc:HGNC:30809]	0.673092	4.50832	52.8582	8.99207e-05	0.0199661
CBR3	21	36135079	36146562	+	998	carbonyl reductase 3 [Source:HGNC Symbol;Acc:HGNC:1549]	-1.64392	1.44055	52.6756	9.10166e-05	0.0199661
USP25	21	15730025	15880069	+	7823	ubiquitin specific peptidase 25 [Source:HGNC Symbol;Acc:HGNC:12624]	-0.631331	4.95603	52.5593	9.17234e-05	0.0199661
THBS1	15	39581079	39599466	+	9158	thrombospondin 1 [Source:HGNC Symbol;Acc:HGNC:11785]	-1.22209	9.80697	56.3895	9.44305e-05	0.0202439
HOXA7	7	27153716	27157936	-	2411	homeobox A7 [Source:HGNC Symbol;Acc:HGNC:5108]	1.07429	2.3824	51.2019	0.000100502	0.0212239
NRIP1	21	14961235	15065936	-	8497	nuclear receptor interacting protein 1 [Source:HGNC Symbol;Acc:HGNC:8001]	-0.672904	4.60657	50.4969	0.000105477	0.021947
TIAM1	21	31118416	31559977	-	9216	T cell lymphoma invasion and metastasis 1 [Source:HGNC Symbol;Acc:HGNC:11805]	-0.778254	4.99591	50.2263	0.000107468	0.0220372
DIO3	14	101561351	101563452	+	2102	iodothyronine deiodinase 3 [Source:HGNC Symbol;Acc:HGNC:2885]	-1.9818	1.50633	49.3458	0.000114283	0.0229058
CLDN6	16	3014712	3020071	-	1739	claudin 6 [Source:HGNC Symbol;Acc:HGNC:2048]	2.53418	2.65851	56.5544	0.000115831	0.0229058
NCAM2	21	20998409	21543329	+	8286	neural cell adhesion molecule 2 [Source:HGNC Symbol;Acc:HGNC:7657]	-0.991502	3.9539	49.0659	0.000116561	0.0229058
ITSN1	21	33642400	33899861	+	21748	intersectin 1 [Source:HGNC Symbol;Acc:HGNC:6183]	-0.56934	6.58499	48.4718	0.000121589	0.0235667
RRP1B	21	43659560	43696079	+	5750	ribosomal RNA processing 1B [Source:HGNC Symbol;Acc:HGNC:23818]	-0.555051	6.41548	47.969	0.00012606	0.023648
N6AMT1	21	28872191	28885371	-	4865	N-6 adenine-specific DNA methyltransferase 1 [Source:HGNC Symbol;Acc:HGNC:16021]	-0.793147	3.4488	47.7921	0.000127681	0.023648
LHX1-DT	17	36861674	36936661	-	2544	LHX1 divergent transcript [Source:HGNC Symbol;Acc:HGNC:53778]	2.15599	1.41243	47.6956	0.000128576	0.023648
HECW1	7	43112629	43566001	+	13935	HECT, C2 and WW domain containing E3 ubiquitin protein ligase 1 [Source:HGNC Symbol;Acc:HGNC:22195]	2.31752	0.960734	47.6107	0.000129371	0.023648
HOXC4	12	54016931	54056030	+	2767	homeobox C4 [Source:HGNC Symbol;Acc:HGNC:5126]	1.00935	3.03403	47.4343	0.000131041	0.023648
MORC3	21	36320189	36386148	+	6408	MORC family CW-type zinc finger 3 [Source:HGNC Symbol;Acc:HGNC:23572]	-0.708146	4.69784	47.1977	0.000133324	0.023648
AFF3	2	99545419	100142739	-	12737	AF4/FMR2 family member 3 [Source:HGNC Symbol;Acc:HGNC:6473]	1.34269	3.26058	47.112	0.000134163	0.023648
LDB2	4	16501541	16898678	-	5455	LIM domain binding 2 [Source:HGNC Symbol;Acc:HGNC:6533]	-0.733979	4.15971	46.793	0.000137345	0.023648
LINC00205	21	45288050	45297806	+	7619	long intergenic non-protein coding RNA 205 [Source:HGNC Symbol;Acc:HGNC:16420]	-0.657019	6.94906	46.7558	0.000137722	0.023648
CPM	12	68842197	68971570	-	7535	carboxypeptidase M [Source:HGNC Symbol;Acc:HGNC:2311]	-1.0638	2.72554	46.6578	0.000138723	0.023648
GPR37	7	124745997	124765627	-	3021	G protein-coupled receptor 37 [Source:HGNC Symbol;Acc:HGNC:4494]	0.702985	4.91982	46.2982	0.000142471	0.0239979
AGPAT3	21	43865223	43987592	+	12315	1-acylglycerol-3-phosphate O-acyltransferase 3 [Source:HGNC Symbol;Acc:HGNC:326]	-0.511277	6.6619	43.9634	0.000170162	0.0282558
PALMD	1	99646113	99694541	+	8074	palmdelphin [Source:HGNC Symbol;Acc:HGNC:15846]	-1.21874	2.82516	43.8447	0.000171744	0.0282558
GALNT6	12	51351247	51392867	-	7347	polypeptide N-acetylgalactosaminyltransferase 6 [Source:HGNC Symbol;Acc:HGNC:4128]	-0.702356	5.85473	43.3416	0.000178651	0.0285727
PMP22	17	15229777	15265326	-	3191	peripheral myelin protein 22 [Source:HGNC Symbol;Acc:HGNC:9118]	-0.769242	5.99668	43.3269	0.000178858	0.0285727
PIANP	12	6693792	6700800	-	3266	PILR alpha associated neural protein [Source:HGNC Symbol;Acc:HGNC:25338]	1.5335	1.42643	43.1093	0.000181957	0.0285727
EVA1C	21	32412006	32515397	+	4353	eva-1 homolog C [Source:HGNC Symbol;Acc:HGNC:13239]	-2.23485	0.595446	42.9367	0.000184464	0.0285727
MSI1	12	120341330	120369164	-	3074	musashi RNA binding protein 1 [Source:HGNC Symbol;Acc:HGNC:7330]	1.1768	1.9238	42.8545	0.000185673	0.0285727
SNTB1	8	120535745	120813273	-	6794	syntrophin beta 1 [Source:HGNC Symbol;Acc:HGNC:11168]	1.56147	0.858634	42.6872	0.000188164	0.0285727
MAFB	20	40685848	40689236	-	3389	MAF bZIP transcription factor B [Source:HGNC Symbol;Acc:HGNC:6408]	-1.25765	3.15485	42.602	0.000189448	0.0285727
ARHGAP22	10	48446034	48656265	-	6783	Rho GTPase activating protein 22 [Source:HGNC Symbol;Acc:HGNC:30320]	-1.4098	3.86405	45.7111	0.000189825	0.0285727
CRYZL1	21	33589341	33643926	-	6177	crystallin zeta like 1 [Source:HGNC Symbol;Acc:HGNC:2420]	-0.602909	4.34339	42.4447	0.00019185	0.0285736
CNTNAP1	17	42682531	42699993	+	6306	contactin associated protein 1 [Source:HGNC Symbol;Acc:HGNC:8011]	0.946419	5.12866	42.5453	0.000201679	0.0294578
HOXB9	17	48621156	48626358	-	2586	homeobox B9 [Source:HGNC Symbol;Acc:HGNC:5120]	0.518217	7.63854	41.809	0.000201951	0.0294578
LINC01614	2	215718043	215719424	+	648	long intergenic non-protein coding RNA 1614 [Source:HGNC Symbol;Acc:HGNC:51847]	-1.16163	2.99334	41.2941	0.000210627	0.0301912
URB1	21	32311018	32393012	-	11447	URB1 ribosome biogenesis homolog [Source:HGNC Symbol;Acc:HGNC:17344]	-0.609935	5.97021	41.2583	0.000211247	0.0301912
PFKL	21	44300051	44327376	+	8926	phosphofructokinase, liver type [Source:HGNC Symbol;Acc:HGNC:8876]	-0.663753	8.02965	40.2757	0.000229203	0.0322233
SPP1	4	87975650	87983426	+	2321	secreted phosphoprotein 1 [Source:HGNC Symbol;Acc:HGNC:11255]	0.753617	4.85436	40.2333	0.00023002	0.0322233
HOXA11-AS	7	27184507	27189298	+	3128	HOXA11 antisense RNA [Source:HGNC Symbol;Acc:HGNC:24957]	-1.14883	2.30141	39.9079	0.000236414	0.032374
KDR	4	55078259	55125595	-	6563	kinase insert domain receptor [Source:HGNC Symbol;Acc:HGNC:6307]	-0.76575	7.92617	39.8124	0.000238333	0.032374
BRWD1	21	39184176	39321559	-	19794	bromodomain and WD repeat domain containing 1 [Source:HGNC Symbol;Acc:HGNC:12760]	-0.612883	5.07012	39.7842	0.000238902	0.032374
RWDD2B	21	29004384	29019360	-	3377	RWD domain containing 2B [Source:HGNC Symbol;Acc:HGNC:1302]	-2.71431	2.24642	46.6744	0.000240285	0.032374
FAP	2	162170684	162245151	-	6968	fibroblast activation protein alpha [Source:HGNC Symbol;Acc:HGNC:3590]	-1.29049	1.92866	39.6064	0.000242536	0.032374
KIF5A	12	57550044	57586633	+	6216	kinesin family member 5A [Source:HGNC Symbol;Acc:HGNC:6323]	1.71836	2.09497	39.1387	0.000252608	0.0332488
PARVB	22	43999211	44172949	+	7403	parvin beta [Source:HGNC Symbol;Acc:HGNC:14653]	-0.662715	5.50161	38.9667	0.000256202	0.0332488
MIS18A	21	32268228	32279049	-	1694	MIS18 kinetochore protein A [Source:HGNC Symbol;Acc:HGNC:1286]	-0.767492	3.73581	38.89	0.000257904	0.0332488
CBR1	21	36069941	36073166	+	2450	carbonyl reductase 1 [Source:HGNC Symbol;Acc:HGNC:1548]	-0.97619	4.75474	39.0284	0.00026012	0.0332488
PIGP	21	37059170	37073170	-	7923	phosphatidylinositol glycan anchor biosynthesis class P [Source:HGNC Symbol;Acc:HGNC:3046]	-0.741148	3.46792	38.7436	0.000261193	0.0332488
IL17RD	3	57089982	57170306	-	9561	interleukin 17 receptor D [Source:HGNC Symbol;Acc:HGNC:17616]	1.02912	2.702	38.6559	0.000263189	0.0332488
CACNA1H	16	1153106	1221771	+	8620	calcium voltage-gated channel subunit alpha1 H [Source:HGNC Symbol;Acc:HGNC:1395]	0.481259	5.44405	38.1505	0.000275071	0.0344423
HOPX	4	56647988	56681899	-	7753	HOP homeobox [Source:HGNC Symbol;Acc:HGNC:24961]	-0.911016	4.52344	38.0056	0.000278598	0.034578
AC012531.1	12	54019910	54022589	+	2680	novel transcript	1.11497	2.24408	37.8639	0.000282105	0.0347087
PTPRS	19	5158495	5340803	-	8565	protein tyrosine phosphatase, receptor type S [Source:HGNC Symbol;Acc:HGNC:9681]	0.585845	6.75357	37.7647	0.000284594	0.0347132
CALCOCO1	12	53708517	53727745	-	8898	calcium binding and coiled-coil domain 1 [Source:HGNC Symbol;Acc:HGNC:29306]	0.49089	6.26229	37.3028	0.000296546	0.0356906
SLC12A8	3	125082636	125212864	-	5586	solute carrier family 12 member 8 [Source:HGNC Symbol;Acc:HGNC:15595]	0.708215	5.5956	37.1145	0.000301599	0.0356906
ENTPD6	20	25195693	25226729	+	5327	ectonucleoside triphosphate diphosphohydrolase 6 (putative) [Source:HGNC Symbol;Acc:HGNC:3368]	-0.61909	5.87201	37.0857	0.00030238	0.0356906
GNG11	7	93921699	93928610	+	3055	G protein subunit gamma 11 [Source:HGNC Symbol;Acc:HGNC:4403]	-0.653248	6.72909	37.074	0.000302698	0.0356906
RAC2	22	37225270	37244448	-	2523	Rac family small GTPase 2 [Source:HGNC Symbol;Acc:HGNC:9802]	-0.655454	5.64882	36.7569	0.000311493	0.0364241
KCNMA1	10	76869601	77638369	-	35644	potassium calcium-activated channel subfamily M alpha 1 [Source:HGNC Symbol;Acc:HGNC:6284]	0.854815	4.70629	36.501	0.000318825	0.0369758
MRPS6	21	34073224	34143034	+	4273	mitochondrial ribosomal protein S6 [Source:HGNC Symbol;Acc:HGNC:14051]	-0.747616	4.8521	36.1694	0.000328653	0.0378057
CEMIP	15	80779343	80951776	+	7621	cell migration inducing hyaluronidase 1 [Source:HGNC Symbol;Acc:HGNC:29213]	-1.11095	1.87306	36.0645	0.000331839	0.0378645
MGAT5	2	134119983	134454621	+	8765	alpha-1,6-mannosylglycoprotein 6-beta-N-acetylglucosaminyltransferase [Source:HGNC Symbol;Acc:HGNC:7049]	-0.715812	7.49341	35.8001	0.000340046	0.0379619
ACSS1	20	25006230	25058980	-	8691	acyl-CoA synthetase short chain family member 1 [Source:HGNC Symbol;Acc:HGNC:16091]	-1.60556	1.20021	35.7993	0.00034007	0.0379619
PDXK	21	43719094	43762307	+	11912	pyridoxal kinase [Source:HGNC Symbol;Acc:HGNC:8819]	-0.571581	7.65976	35.7363	0.000342065	0.0379619
TPST2	22	26521996	26596717	-	6913	tyrosylprotein sulfotransferase 2 [Source:HGNC Symbol;Acc:HGNC:12021]	-0.786321	5.3616	35.6935	0.000343425	0.0379619
MEIS3	19	47403124	47419523	-	5122	Meis homeobox 3 [Source:HGNC Symbol;Acc:HGNC:29537]	0.900327	5.22539	36.5329	0.000349206	0.0383017
FXYD6	11	117836976	117877486	-	4986	FXYD domain containing ion transport regulator 6 [Source:HGNC Symbol;Acc:HGNC:4030]	0.898717	4.82622	35.0555	0.000366881	0.0398709
SLC7A7	14	22773222	22829820	-	5131	solute carrier family 7 member 7 [Source:HGNC Symbol;Acc:HGNC:11065]	-0.786271	3.66435	34.9232	0.000369149	0.0398709
SLITRK5	13	87672615	87696272	+	21103	SLIT and NTRK like family member 5 [Source:HGNC Symbol;Acc:HGNC:20295]	1.86626	3.42078	41.1369	0.000382165	0.0399242
EGFL6	X	13569601	13633575	+	2611	EGF like domain multiple 6 [Source:HGNC Symbol;Acc:HGNC:3235]	-3.91534	2.1963	43.8513	0.00038238	0.0399242
PAXBP1	21	32733899	32771792	-	7146	PAX3 and PAX7 binding protein 1 [Source:HGNC Symbol;Acc:HGNC:13579]	-0.675741	4.84803	34.5487	0.000382528	0.0399242
EFNA2	19	1285873	1301431	+	2424	ephrin A2 [Source:HGNC Symbol;Acc:HGNC:3222]	0.91467	2.5893	34.4517	0.00038609	0.0399242
KCNH2	7	150944961	150978315	-	5877	potassium voltage-gated channel subfamily H member 2 [Source:HGNC Symbol;Acc:HGNC:6251]	0.773255	4.00164	34.4094	0.000387659	0.0399242
B3GALT5	21	39556442	39673137	+	14319	beta-1,3-galactosyltransferase 5 [Source:HGNC Symbol;Acc:HGNC:920]	-1.18693	1.69904	34.3766	0.000388878	0.0399242
UBE2G2	21	44768580	44801826	-	7195	ubiquitin conjugating enzyme E2 G2 [Source:HGNC Symbol;Acc:HGNC:12483]	-0.47988	6.42158	34.3433	0.000390121	0.0399242
SCUBE3	6	35213956	35253079	+	7819	signal peptide, CUB domain and EGF like domain containing 3 [Source:HGNC Symbol;Acc:HGNC:13655]	0.602905	5.27282	34.1966	0.000395661	0.0399242
ATP5PO	21	33903453	33915814	-	3170	ATP synthase peripheral stalk subunit OSCP [Source:HGNC Symbol;Acc:HGNC:850]	-0.650358	5.3567	34.1587	0.000397109	0.0399242
ZNF185	X	152914442	152973480	+	4812	zinc finger protein 185 with LIM domain [Source:HGNC Symbol;Acc:HGNC:12976]	0.525134	4.95214	34.062	0.000400832	0.0399242
ETHE1	19	43506719	43527230	-	1590	ETHE1, persulfide dioxygenase [Source:HGNC Symbol;Acc:HGNC:23287]	-0.557167	4.82479	34.0076	0.000402947	0.0399242
B3GALT5-AS1	21	39597147	39612821	-	2516	B3GALT5 antisense RNA 1 [Source:HGNC Symbol;Acc:HGNC:16424]	-1.46111	0.370577	33.925	0.000406183	0.0399242
PTTG1IP	21	44849585	44873903	-	3537	PTTG1 interacting protein [Source:HGNC Symbol;Acc:HGNC:13524]	-0.542603	9.18456	33.9214	0.000406325	0.0399242
TUBB2B	6	3224277	3231730	-	2096	tubulin beta 2B class IIb [Source:HGNC Symbol;Acc:HGNC:30829]	0.878615	5.51853	34.8998	0.000413326	0.0403321
HOXB4	17	48575507	48578350	-	2002	homeobox B4 [Source:HGNC Symbol;Acc:HGNC:5115]	0.626649	3.97412	33.4557	0.000425202	0.0409448
LRRN2	1	204617170	204685738	-	5686	leucine rich repeat neuronal 2 [Source:HGNC Symbol;Acc:HGNC:16914]	0.896879	2.84133	33.4262	0.000426436	0.0409448
PPL	16	4882507	4960741	-	7699	periplakin [Source:HGNC Symbol;Acc:HGNC:9273]	1.33198	1.99967	33.3324	0.000430381	0.0409448
EDARADD	1	236348257	236502915	+	3985	EDAR associated death domain [Source:HGNC Symbol;Acc:HGNC:14341]	-2.06678	0.63462	33.3136	0.00043118	0.0409448
SSC4D	7	76389334	76409697	-	2821	scavenger receptor cysteine rich family member with 4 domains [Source:HGNC Symbol;Acc:HGNC:14461]	1.18419	2.31166	33.1434	0.000438479	0.0413436
CHN1	2	174799313	175005381	-	8898	chimerin 1 [Source:HGNC Symbol;Acc:HGNC:1943]	0.670858	3.33533	33.0527	0.000442432	0.0413436
FOXO6	1	41361922	41383590	+	2398	forkhead box O6 [Source:HGNC Symbol;Acc:HGNC:24814]	1.46732	1.21947	33.0137	0.000444146	0.0413436
NPNT	4	105894775	106004027	+	6117	nephronectin [Source:HGNC Symbol;Acc:HGNC:27405]	2.89836	4.26916	48.6434	0.000466738	0.0428562
LRRN1	3	3799437	3847703	+	4264	leucine rich repeat neuronal 1 [Source:HGNC Symbol;Acc:HGNC:20980]	1.66678	2.49141	34.5233	0.000469117	0.0428562
NSG1	4	4348140	4419058	+	4355	neuronal vesicle trafficking associated 1 [Source:HGNC Symbol;Acc:HGNC:18790]	-0.978232	2.69514	32.4581	0.000469483	0.0428562
PRR29	17	63998351	64004304	+	4142	proline rich 29 [Source:HGNC Symbol;Acc:HGNC:25673]	-0.881229	2.16344	32.3078	0.000476648	0.0432265
RASGRF2	5	80960363	81230162	+	11032	Ras protein specific guanine nucleotide releasing factor 2 [Source:HGNC Symbol;Acc:HGNC:9876]	-0.764511	3.80176	32.1735	0.000483165	0.0432265
MGAT4C	12	85955666	86838904	-	27763	MGAT4 family member C [Source:HGNC Symbol;Acc:HGNC:30871]	2.50969	-0.22337	32.1692	0.000483374	0.0432265
NDUFV3	21	42879644	42913304	+	6342	NADH:ubiquinone oxidoreductase subunit V3 [Source:HGNC Symbol;Acc:HGNC:7719]	-0.451908	6.14582	32.0615	0.000488683	0.0432265
FAM19A5	22	48489460	48850912	+	3173	family with sequence similarity 19 member A5, C-C motif chemokine like [Source:HGNC Symbol;Acc:HGNC:21592]	-1.64004	1.42834	32.0589	0.000488815	0.0432265
HOXA6	7	27145396	27150603	-	1285	homeobox A6 [Source:HGNC Symbol;Acc:HGNC:5107]	0.869738	2.31972	31.9853	0.000492487	0.0432807
TIMP3	22	32801701	32863043	+	4603	TIMP metallopeptidase inhibitor 3 [Source:HGNC Symbol;Acc:HGNC:11822]	-1.19752	8.02648	38.7717	0.000498392	0.0435293
C2CD2	21	41885112	41954018	-	8730	C2 calcium dependent domain containing 2 [Source:HGNC Symbol;Acc:HGNC:1266]	-0.882159	4.24127	31.6541	0.000509448	0.044222
COL13A1	10	69801867	69964275	+	5888	collagen type XIII alpha 1 chain [Source:HGNC Symbol;Acc:HGNC:2190]	-0.680709	4.53493	31.5805	0.000513314	0.0442858
ZBTB21	21	41986831	42010387	-	8062	zinc finger and BTB domain containing 21 [Source:HGNC Symbol;Acc:HGNC:13083]	-0.781573	3.95892	31.5017	0.000517497	0.0443761
SAMD11	1	923928	944581	+	4173	sterile alpha motif domain containing 11 [Source:HGNC Symbol;Acc:HGNC:28706]	1.18176	3.84936	33.3543	0.000522862	0.044557
CLEC11A	19	50723364	50725718	+	1434	C-type lectin domain containing 11A [Source:HGNC Symbol;Acc:HGNC:10576]	-0.747769	7.65258	31.4238	0.000530935	0.044557
CPT1A	11	68754620	68844410	-	6571	carnitine palmitoyltransferase 1A [Source:HGNC Symbol;Acc:HGNC:2328]	-0.593864	3.66733	31.2529	0.000530983	0.044557
NPR1	1	153678688	153693992	+	4952	natriuretic peptide receptor 1 [Source:HGNC Symbol;Acc:HGNC:7943]	-1.34311	2.8509	31.827	0.000532202	0.044557
SLC27A3	CHR_HSCHR1_1_CTG31	153791585	153797388	+	5470	solute carrier family 27 member 3 [Source:HGNC Symbol;Acc:HGNC:10997]	-0.76354	3.70778	31.1308	0.000537765	0.0447579
DNMT3A	2	25227855	25342590	-	12020	DNA methyltransferase 3 alpha [Source:HGNC Symbol;Acc:HGNC:2978]	0.44788	6.52056	31.0001	0.000545139	0.0451063
SCAF4	21	31671033	31732075	-	5901	SR-related CTD associated factor 4 [Source:HGNC Symbol;Acc:HGNC:19304]	-0.483941	5.58762	30.6442	0.000565884	0.0465505
ADGRE2	19	14732392	14778560	-	8642	adhesion G protein-coupled receptor E2 [Source:HGNC Symbol;Acc:HGNC:3337]	-0.98577	1.89352	30.3227	0.000585481	0.0478842
GSE1	16	85169525	85676204	+	13376	Gse1 coiled-coil protein [Source:HGNC Symbol;Acc:HGNC:28979]	0.674459	5.84336	30.2388	0.000590732	0.048036
SAMSN1	21	14485228	14658821	-	5185	SAM domain, SH3 domain and nuclear localization signals 1 [Source:HGNC Symbol;Acc:HGNC:10528]	-1.34926	0.892413	29.9943	0.000606383	0.049027
RRP1	21	43789513	43805293	+	4251	ribosomal RNA processing 1 [Source:HGNC Symbol;Acc:HGNC:18785]	-0.525435	5.6233	29.7236	0.000624322	0.0499991
HOXC10	12	53985065	53990279	+	2371	homeobox C10 [Source:HGNC Symbol;Acc:HGNC:5122]	1.26471	1.51428	29.6893	0.000626641	0.0499991
PCDHGB6	5	141408021	141512979	+	6782	protocadherin gamma subfamily B, 6 [Source:HGNC Symbol;Acc:HGNC:8713]	0.821628	4.54321	29.6544	0.000629009	0.0499991
